# Supplementary material for: Obesity, Lifestyle Habits and Nutrients in Relation to Oral Ulcers: A Comprehensive Mendelian Randomization Study
Source: Health Sci Rep. 2026 Jul 16;9(7):e72829. doi: 10.1002/hsr2.72829 (PMC13373697; doi:10.1002/hsr2.72829)
Supplement: Supplementary file 2 — Supporting File 2 [file HSR2-9-e72829-s003.xlsx]

## Sheet: Alcohol-ulcer(Discovery)
The statistics of the study phenotypes related to alcohol and ulcer (Discovery)
	effect_allele.exposure	other_allele.exposure	effect_allele.outcome	other_allele.outcome	beta.exposure	beta.outcome	eaf.exposure	eaf.outcome	remove	palindromic	ambiguous	pval.outcome	se.outcome	pval.exposure	se.exposure	F
rs10085696	A	G	A	G	-0.016	0.000109767	0.201	0.993876	FALSE	FALSE	FALSE	0.83	0.000809531	1.24e-10	0.00249	41.2897
rs10753661	G	A	G	A	-0.0113	3.84e-05	0.702	0.995003	FALSE	FALSE	FALSE	0.87	0.000678779	4.24e-08	0.00209	29.2324
rs1123285	C	G	C	G	-0.0127	0.000628688	0.339	0.018156	FALSE	TRUE	FALSE	0.45	0.000676857	1.36e-09	0.00208	37.2804
rs11860773	T	C	T	C	-0.0155	0.000161132	0.176	0.983613	FALSE	FALSE	FALSE	0.93	0.000800012	8.35e-10	0.00251	38.1343
rs1229984	T	C	T	C	0.209	0.0048449	0.953	NA	FALSE	FALSE	FALSE	0.046	0.00191082	1.6e-203	0.00673	964.412
rs1260326	T	C	T	C	0.0233	0.00137178	0.595	NA	FALSE	FALSE	FALSE	0.038	0.000643015	3.33e-33	0.00196	141.319
rs13024996	C	A	C	A	-0.0121	-0.000206839	0.352	NA	FALSE	FALSE	FALSE	0.56	0.000651831	2.08e-09	0.00201	36.2392
rs13107325	C	T	C	T	-0.0369	-0.00081493	0.0654	NA	FALSE	FALSE	FALSE	0.48	0.0011969	1.23e-20	0.00395	87.2687
rs13332432	C	G	C	G	0.0142	-0.00059965	0.296	0.020032	FALSE	TRUE	FALSE	0.44	0.000699566	5.94e-11	0.00219	42.0425
rs1387766	G	A	G	A	-0.0108	-0.000642296	0.622	NA	FALSE	FALSE	FALSE	0.3	0.000645417	4.79e-08	0.00198	29.7521
rs16854020	G	A	G	A	0.018	-0.00027896	0.127	NA	FALSE	FALSE	FALSE	0.82	0.000938145	4.82e-10	0.00289	38.7926
rs17542254	A	G	A	G	0.0131	-0.000459008	0.251	0.99621	FALSE	FALSE	FALSE	0.45	0.000699522	8.96e-10	0.00214	37.4727
rs2049045	G	C	G	C	-0.0137	0.00134212	0.189	NA	FALSE	TRUE	TRUE	0.091	0.00080852	3.97e-08	0.00251	29.7916
rs28601761	C	G	C	G	0.0116	2.08e-05	0.405	0.023341	FALSE	TRUE	FALSE	0.9	0.000645305	7.6e-09	0.00201	33.3061
rs28680958	G	A	G	A	-0.0136	-0.00181293	0.23	0.998951	FALSE	FALSE	FALSE	0.033	0.000762376	9.78e-09	0.00237	32.9292
rs28712821	G	A	G	A	0.0284	0.0018956	0.594	0.983766	FALSE	FALSE	FALSE	0.0016	0.000648043	1.1e-46	0.00199	203.672
rs28929474	C	T	C	T	-0.0477	-0.0032773	0.0154	NA	FALSE	FALSE	FALSE	0.11	0.00226294	2.39e-11	0.00719	44.0128
rs331939	G	A	G	A	-0.0118	0.000531177	0.339	0.999645	FALSE	FALSE	FALSE	0.38	0.0006612	4.5e-09	0.00202	34.1241
rs34121753	A	G	A	G	0.0112	0.00041366	0.532	0.997944	FALSE	FALSE	FALSE	0.56	0.000637773	1.39e-08	0.00199	31.676
rs34704785	C	T	C	T	-0.0114	-0.00169834	0.412	0.782025	FALSE	FALSE	FALSE	0.017	0.000718415	4.52e-08	0.00214	28.378
rs4309187	A	C	A	C	0.0149	0.00169379	0.697	0.990722	FALSE	FALSE	FALSE	0.0096	0.000678616	1.37e-12	0.0021	50.3424
rs4752999	C	T	C	T	-0.0145	0.000642779	0.321	0.997668	FALSE	FALSE	FALSE	0.25	0.000672667	2.03e-12	0.00207	49.0677
rs4916723	A	C	A	C	-0.0115	0.000946544	0.404	0.978064	FALSE	FALSE	FALSE	0.14	0.000644577	8.07e-09	0.00199	33.3956
rs528301	G	A	G	A	0.0156	0.000724672	0.605	NA	FALSE	FALSE	FALSE	0.22	0.000632879	1.25e-15	0.00195	64
rs55872084	G	T	G	T	0.0129	0.000837547	0.218	0.990154	FALSE	FALSE	FALSE	0.29	0.000735009	1.98e-08	0.00228	32.0118
rs55932213	A	G	A	G	0.0129	0.00150143	0.701	0.961389	FALSE	FALSE	FALSE	0.048	0.000734936	1.8e-08	0.0023	31.4575
rs6106989	G	A	G	A	0.0113	0.000401757	0.628	0.99382	FALSE	FALSE	FALSE	0.55	0.000645636	3.81e-08	0.00204	30.6829
rs62135521	G	T	G	T	-0.0272	0.000362496	0.0378	NA	FALSE	FALSE	FALSE	0.81	0.00146409	9.91e-09	0.0047	33.4921
rs6951574	T	C	T	C	0.0135	0.000266814	0.459	0.978899	FALSE	FALSE	FALSE	0.66	0.000636883	4.44e-11	0.00205	43.367
rs78234152	G	A	G	A	0.0275	0.000655729	0.0986	0.99923	FALSE	FALSE	FALSE	0.42	0.00103866	2.18e-19	0.00306	80.7649
rs79616692	G	C	G	C	0.019	-0.00120653	0.11	0.004373	FALSE	TRUE	FALSE	0.22	0.00101847	2.38e-09	0.00315	36.382
rs838145	G	A	G	A	-0.0161	0.000472218	0.584	0.987228	FALSE	FALSE	FALSE	0.79	0.000635066	3.87e-16	0.00198	66.1183

## Sheet: Smoking-ulcer(Discovery)
The statistics of the study phenotypes related to smoking and ulcer (Discovery)
SNP	effect_allele.exposure	other_allele.exposure	effect_allele.outcome	other_allele.outcome	beta.exposure	beta.outcome	eaf.exposure	eaf.outcome	remove	palindromic	ambiguous	pval.outcome	se.outcome	pval.exposure	se.exposure	F
rs11725618	T	C	T	C	0.0187	0.00101871	0.287	0.950621	FALSE	FALSE	FALSE	0.15	0.000727294	4.67e-09	0.00319	34.3
rs2072659	C	G	C	G	-0.0359	0.000575422	0.105	0.098584	FALSE	TRUE	FALSE	0.59	0.00108546	1.71e-12	0.00526	49.8
rs2084533	C	T	C	T	0.0166	-0.000588873	0.319	0.987542	FALSE	FALSE	FALSE	0.39	0.000683744	1.22e-08	0.00293	32.5
rs215600	G	A	G	A	-0.0246	0.00118106	0.64	0.998298	FALSE	FALSE	FALSE	0.086	0.000657849	1.1e-17	0.00287	73.3
rs2273500	T	C	T	C	0.0347	-0.000241854	0.159	0.997166	FALSE	FALSE	FALSE	0.89	0.000894444	2.47e-18	0.00398	76.3
rs2386571	A	C	A	C	-0.0159	-0.000801476	0.57	0.99659	FALSE	FALSE	FALSE	0.23	0.000634329	1.03e-08	0.00278	32.8
rs2424888	G	A	G	A	0.017	6.23e-05	0.405	0.980225	FALSE	FALSE	FALSE	0.92	0.000660071	2.76e-09	0.00287	35.3
rs3025383	T	C	T	C	-0.0292	-0.000581655	0.18	0.98803	FALSE	FALSE	FALSE	0.51	0.00081863	2.22e-16	0.00359	67.4
rs34406232	C	A	C	A	-0.0739	-0.00253264	0.0259	NA	FALSE	FALSE	FALSE	0.15	0.00196195	1.33e-18	0.00833	77.5
rs4785587	G	A	G	A	-0.0171	0.000568749	0.511	0.980511	FALSE	FALSE	FALSE	0.45	0.000637247	1.27e-09	0.00283	36.9
rs56113850	T	C	T	C	0.056	-0.000730556	0.568	0.995295	FALSE	FALSE	FALSE	0.3	0.00063689	1.1e-81	0.00291	366
rs58379124	T	C	T	C	0.0337	3.23e-05	0.748	0.994671	FALSE	FALSE	FALSE	0.83	0.00074869	9e-25	0.00331	106
rs632811	A	G	A	G	-0.019	0.000834006	0.351	0.987853	FALSE	FALSE	FALSE	0.24	0.000672483	1.03e-08	0.00328	32.8
rs73229090	C	A	C	A	0.0282	-0.000382289	0.113	0.976827	FALSE	FALSE	FALSE	0.64	0.000989308	2.44e-10	0.00447	40.1
rs7431710	G	A	G	A	-0.0173	-0.000565449	0.644	0.999752	FALSE	FALSE	FALSE	0.49	0.000661654	1.82e-09	0.00287	36.2
rs75494138	C	T	C	T	0.0295	0.000719952	0.0618	NA	FALSE	FALSE	FALSE	0.66	0.00121835	1.45e-08	0.00523	32.1
rs787362	T	A	T	A	0.0151	0.000714145	0.452	0.007828	FALSE	TRUE	TRUE	0.19	0.000640463	4.5e-08	0.00276	29.9
rs790564	A	C	A	C	-0.0205	0.000223377	0.719	0.988577	FALSE	FALSE	FALSE	0.73	0.000707069	3.97e-11	0.0031	43.6
rs7928017	C	A	C	A	-0.0165	-0.00106402	0.413	0.99428	FALSE	FALSE	FALSE	0.079	0.000635639	3.14e-09	0.0028	35.1
rs7951365	T	C	T	C	0.0196	9.23e-05	0.306	0.984439	FALSE	FALSE	FALSE	0.94	0.000684082	6.63e-11	0.00301	42.6
rs806798	T	C	T	C	-0.0155	-0.00112516	0.543	0.997215	FALSE	FALSE	FALSE	0.14	0.00062918	2.48e-08	0.00279	31.1
rs895330	C	G	C	G	-0.0198	-0.00122578	0.206	0.003623	FALSE	TRUE	FALSE	0.22	0.000799907	2.68e-08	0.0036	30.9

## Sheet: BMI-ulcer(Discovery)
The statistics of the study phenotypes related to BMI and ulcer (Discovery)
SNP	effect_allele.exposure	other_allele.exposure	effect_allele.outcome	other_allele.outcome	beta.exposure	beta.outcome	eaf.exposure	eaf.outcome	remove	palindromic	ambiguous	pval.outcome	se.outcome	se.exposure	pval.exposure	F
rs1000096	C	T	C	T	-0.0133384	-0.00033058	0.401094	0.980512	FALSE	FALSE	FALSE	0.62	0.000647792	0.00203101	5.1e-11	43.1304
rs10063055	C	T	C	T	0.0136775	-0.000806597	0.253365	0.999543	FALSE	FALSE	FALSE	0.3	0.000723414	0.00226991	1.7e-09	36.3075
rs10099330	A	G	A	G	0.0124247	8.71e-05	0.45285	0.997471	FALSE	FALSE	FALSE	0.99	0.000633146	0.00198907	4.2e-10	39.0186
rs10144067	C	T	C	T	0.0185736	-0.00026323	0.591294	0.985769	FALSE	FALSE	FALSE	0.66	0.000645557	0.00202937	5.6e-20	83.7664
rs10160769	G	C	G	C	-0.0155862	-0.000241607	0.21751	0.02381	FALSE	TRUE	FALSE	0.53	0.000771381	0.00242199	1.2e-10	41.4129
rs10169594	T	C	T	C	0.0121875	0.000353907	0.363139	0.990884	FALSE	FALSE	FALSE	0.51	0.00065669	0.00205506	3e-09	35.1706
rs10172070	C	T	C	T	0.0161392	0.000533297	0.146466	0.997682	FALSE	FALSE	FALSE	0.45	0.00088942	0.00278352	6.7e-09	33.6183
rs10182416	A	G	A	G	0.0130378	-0.00145961	0.512223	0.997871	FALSE	FALSE	FALSE	0.015	0.00062994	0.00197134	3.7e-11	43.7407
rs10423928	T	A	T	A	-0.0340136	-0.000503756	0.194358	NA	FALSE	TRUE	TRUE	0.48	0.000794066	0.00249869	3.4e-42	185.302
rs10505836	A	C	A	C	0.0184851	0.00153106	0.860012	0.983958	FALSE	FALSE	FALSE	0.14	0.000914202	0.00287086	1.2e-10	41.4591
rs10510025	C	T	C	T	0.0175643	-0.000895307	0.247013	0.993249	FALSE	FALSE	FALSE	0.25	0.000732036	0.00229886	2.2e-14	58.3763
rs1064213	G	A	G	A	0.0149301	-0.00035473	0.478377	NA	FALSE	FALSE	FALSE	0.63	0.000630072	0.00197196	3.7e-14	57.323
rs10742752	T	C	T	C	0.0117979	0.000325499	0.612239	0.996705	FALSE	FALSE	FALSE	0.5	0.000646394	0.00202961	6.1e-09	33.7897
rs10756714	A	G	A	G	-0.0207862	0.000313648	0.444196	0.997356	FALSE	FALSE	FALSE	0.6	0.000634803	0.00199408	1.9e-25	108.659
rs10756792	C	T	C	T	-0.0190582	-0.000364179	0.742901	0.991802	FALSE	FALSE	FALSE	0.53	0.000723202	0.00227201	4.9e-17	70.3628
rs10760277	C	T	C	T	0.0138734	0.000579854	0.385049	0.992766	FALSE	FALSE	FALSE	0.3	0.000648933	0.00203825	1e-11	46.3288
rs10780248	G	A	G	A	-0.0121232	-4.26e-05	0.559454	0.995278	FALSE	FALSE	FALSE	0.84	0.000634798	0.00199415	1.2e-09	36.9589
rs1078141	C	T	C	T	0.0142239	-0.000139391	0.383867	0.975663	FALSE	FALSE	FALSE	0.77	0.000655266	0.00205862	4.9e-12	47.7403
rs10799778	T	G	T	G	-0.0182237	-0.00196004	0.833718	0.996666	FALSE	FALSE	FALSE	0.011	0.000845968	0.00264876	6e-12	47.3356
rs10809621	C	G	C	G	-0.0125305	-0.000424743	0.350143	0.001797	FALSE	TRUE	FALSE	0.65	0.000659219	0.00207043	1.4e-09	36.6282
rs10824211	C	T	C	T	0.0207688	0.00128696	0.139491	0.988398	FALSE	FALSE	FALSE	0.15	0.000912507	0.00286631	4.3e-13	52.5021
rs10832778	C	G	C	G	0.0115628	-0.00104283	0.623038	0.999676	FALSE	TRUE	FALSE	0.11	0.000649637	0.00203985	1.4e-08	32.1314
rs10887578	G	C	G	C	0.0133212	0.000382986	0.497499	0.012562	FALSE	TRUE	TRUE	0.31	0.00063345	0.00198909	2.1e-11	44.8516
rs10965698	C	T	C	T	-0.0112741	-0.000195596	0.369897	0.99646	FALSE	FALSE	FALSE	0.78	0.000653339	0.002052	3.9e-08	30.1862
rs10989067	G	A	G	A	0.0169514	-0.00011637	0.31593	0.999848	FALSE	FALSE	FALSE	0.94	0.000676039	0.00212349	1.4e-15	63.7251
rs11001963	C	T	C	T	0.0116794	0.000972248	0.581338	0.983803	FALSE	FALSE	FALSE	0.14	0.000642919	0.00201921	7.3e-09	33.4563
rs11009685	C	T	C	T	-0.0130834	-0.00161661	0.244096	0.990502	FALSE	FALSE	FALSE	0.015	0.000734825	0.00230766	1.4e-08	32.1438
rs11012732	A	G	A	G	0.0216425	0.000526862	0.331683	0.997063	FALSE	FALSE	FALSE	0.5	0.000669095	0.00210126	7.1e-25	106.085
rs11079849	C	T	C	T	-0.020093	0.000820474	0.328531	0.995243	FALSE	FALSE	FALSE	0.17	0.00067135	0.00211163	1.8e-21	90.5428
rs11099020	C	T	C	T	-0.0142038	-0.000414146	0.640609	0.993361	FALSE	FALSE	FALSE	0.48	0.000657158	0.00206202	5.6e-12	47.4486
rs11115160	G	A	G	A	-0.0130768	0.000781137	0.237797	0.987625	FALSE	FALSE	FALSE	0.28	0.000743884	0.00233641	2.2e-08	31.326
rs11122450	T	G	T	G	-0.0116316	0.000336147	0.611739	0.998375	FALSE	FALSE	FALSE	0.56	0.000646447	0.00202425	9.1e-09	33.018
rs11134679	A	G	A	G	0.0182459	7.79e-05	0.684753	0.993467	FALSE	FALSE	FALSE	0.92	0.00067971	0.00213286	1.2e-17	73.1823
rs11150745	A	G	A	G	-0.0211611	-5.89e-05	0.317711	0.99501	FALSE	FALSE	FALSE	0.83	0.000677089	0.00212961	2.9e-23	98.7362
rs111598585	C	T	C	T	-0.0142245	-0.00124499	0.208671	0.993342	FALSE	FALSE	FALSE	0.11	0.000776995	0.00243798	5.4e-09	34.0419
rs11165643	C	T	C	T	0.0193319	0.000420029	0.590103	0.998055	FALSE	FALSE	FALSE	0.56	0.000639891	0.00200337	4.9e-22	93.1165
rs111689389	G	C	G	C	-0.0136706	-0.000156566	0.282614	0.003005	FALSE	TRUE	FALSE	0.76	0.000699506	0.00219522	4.7e-10	38.781
rs11216221	A	G	A	G	0.0240355	0.0006855	0.056111	0.99912	FALSE	FALSE	FALSE	0.49	0.00136917	0.00429937	2.3e-08	31.2534
rs11218510	G	A	G	A	-0.0144616	-0.000721451	0.40047	0.998424	FALSE	FALSE	FALSE	0.31	0.000643747	0.00202121	8.4e-13	51.1929
rs11250094	G	C	G	C	-0.0202907	-0.00106624	0.548052	0.993609	FALSE	TRUE	TRUE	0.13	0.000634185	0.00199209	2.3e-24	103.747
rs1126930	G	C	G	C	0.0322695	-0.00114273	0.035271	NA	FALSE	TRUE	TRUE	0.37	0.00170573	0.00535892	1.7e-09	36.2602
rs113079574	C	T	C	T	-0.0155896	0.000370281	0.19279	0.988252	FALSE	FALSE	FALSE	0.55	0.000801783	0.00251598	5.8e-10	38.3933
rs113603865	C	T	C	T	0.0186013	0.000824286	0.21205	0.987743	FALSE	FALSE	FALSE	0.34	0.000775083	0.00242689	1.8e-14	58.7471
rs113624107	G	A	G	A	0.0150461	0.000645006	0.22586	0.996205	FALSE	FALSE	FALSE	0.44	0.000753351	0.00236876	2.1e-10	40.3465
rs115056380	G	A	G	A	-0.0256435	0.00198165	0.048344	0.996267	FALSE	FALSE	FALSE	0.2	0.0014694	0.0046006	2.5e-08	31.0689
rs11525873	T	C	T	C	-0.0239781	0.000189627	0.097701	0.994623	FALSE	FALSE	FALSE	0.82	0.00106217	0.00333603	6.6e-13	51.6618
rs11607476	A	C	A	C	0.015712	-5.75e-05	0.486574	0.985107	FALSE	FALSE	FALSE	0.92	0.000634338	0.00199179	3.1e-15	62.2266
rs11610621	T	A	T	A	0.0164869	-0.00116186	0.148174	0.003244	FALSE	TRUE	FALSE	0.14	0.000886197	0.00278318	3.1e-09	35.091
rs11630647	G	A	G	A	-0.012674	0.00011189	0.251739	0.999016	FALSE	FALSE	FALSE	0.81	0.000725106	0.00228082	2.7e-08	30.8777
rs11634851	C	G	C	G	0.0118671	0.00107311	0.465442	0.001347	FALSE	TRUE	TRUE	0.098	0.000630876	0.00198456	2.2e-09	35.757
rs116374395	G	A	G	A	0.0318817	0.00113501	0.035444	0.992018	FALSE	FALSE	FALSE	0.48	0.00170924	0.00536236	2.8e-09	35.3485
rs11641179	A	G	A	G	-0.0125461	0.000389733	0.257141	0.987991	FALSE	FALSE	FALSE	0.6	0.000723925	0.00227364	3.4e-08	30.4491
rs11642090	T	C	T	C	0.0114184	0.000522673	0.373536	0.984136	FALSE	FALSE	FALSE	0.52	0.00065574	0.00205925	2.9e-08	30.7463
rs11656076	G	A	G	A	-0.0154285	-0.000665647	0.224774	0.997551	FALSE	FALSE	FALSE	0.43	0.000753814	0.00237054	7.6e-11	42.3597
rs1167311	G	A	G	A	-0.0192649	-0.000505078	0.681309	0.980673	FALSE	FALSE	FALSE	0.44	0.000680607	0.00213109	1.6e-19	81.7203
rs11675464	A	G	A	G	0.0119751	-0.000507284	0.562988	0.998453	FALSE	FALSE	FALSE	0.4	0.000634467	0.00198558	1.6e-09	36.3734
rs11691869	C	A	C	A	-0.0193158	0.00129823	0.362038	0.992594	FALSE	FALSE	FALSE	0.064	0.000656856	0.00205562	5.6e-21	88.2957
rs11709402	A	G	A	G	0.0228192	-0.000301509	0.278732	0.994464	FALSE	FALSE	FALSE	0.67	0.000704348	0.00220796	4.9e-25	106.812
rs117118217	G	C	G	C	0.0448186	0.00167953	0.017711	0.097037	FALSE	TRUE	FALSE	0.47	0.00250939	0.00788004	1.3e-08	32.3489
rs11757278	T	C	T	C	-0.0146269	0.000423113	0.303879	0.999014	FALSE	FALSE	FALSE	0.63	0.000684726	0.00214834	9.9e-12	46.3552
rs11778219	A	G	A	G	0.015796	0.00132841	0.163123	0.992033	FALSE	FALSE	FALSE	0.14	0.000855383	0.0026874	4.2e-09	34.5485
rs118136827	G	T	G	T	-0.0132582	-0.000462196	0.281086	0.996547	FALSE	FALSE	FALSE	0.58	0.000700059	0.0022019	1.7e-09	36.2555
rs11842871	G	T	G	T	-0.0150426	8.46e-05	0.259959	0.996461	FALSE	FALSE	FALSE	0.87	0.000718812	0.0022601	2.8e-11	44.2987
rs11919665	A	T	A	T	-0.0127854	0.00120407	0.679775	0.999761	FALSE	TRUE	FALSE	0.075	0.000673952	0.00211292	1.4e-09	36.6153
rs12001437	T	C	T	C	0.0121836	-0.000392151	0.367678	0.996731	FALSE	FALSE	FALSE	0.51	0.000652802	0.00205069	2.8e-09	35.2981
rs12072739	A	G	A	G	0.0157008	-0.00103369	0.224478	NA	FALSE	FALSE	FALSE	0.17	0.000755923	0.00236691	3.3e-11	44.0028
rs12088284	C	T	C	T	0.0139317	-0.000541153	0.300838	0.997351	FALSE	FALSE	FALSE	0.41	0.000686226	0.00214854	8.9e-11	42.0457
rs12089815	G	A	G	A	-0.0123121	0.00060436	0.54861	0.993467	FALSE	FALSE	FALSE	0.4	0.0006343	0.00198606	5.7e-10	38.4308
rs12140153	G	T	G	T	-0.033075	-0.000864566	0.094252	0.948552	FALSE	FALSE	FALSE	0.26	0.00110483	0.0034589	1.2e-21	91.4374
rs12149660	G	A	G	A	-0.0227338	0.00145311	0.114956	0.989482	FALSE	FALSE	FALSE	0.13	0.000992414	0.00311586	3e-13	53.2339
rs12259464	G	A	G	A	0.0130895	0.000865793	0.48447	0.992791	FALSE	FALSE	FALSE	0.18	0.000632679	0.00198686	4.5e-11	43.4022
rs12273545	C	T	C	T	0.0248393	0.00053459	0.056505	0.998939	FALSE	FALSE	FALSE	0.57	0.00136474	0.00428551	6.8e-09	33.5949
rs12364470	T	G	T	G	0.0192705	-5.8e-05	0.164556	NA	FALSE	FALSE	FALSE	0.84	0.000849009	0.0026658	4.9e-13	52.2554
rs12440603	C	T	C	T	0.0139285	-0.00032566	0.433693	0.996542	FALSE	FALSE	FALSE	0.6	0.000636248	0.0020011	3.4e-12	48.4475
rs12459368	A	G	A	G	-0.0170141	-0.000272358	0.268203	NA	FALSE	FALSE	FALSE	0.8	0.00070949	0.00223235	2.5e-14	58.0889
rs12462975	G	A	G	A	0.0195822	-0.00111839	0.329692	0.989071	FALSE	FALSE	FALSE	0.11	0.000673851	0.00212071	2.6e-20	85.263
rs12507026	A	T	A	T	0.0289896	-0.000925773	0.43475	0.001335	FALSE	TRUE	TRUE	0.17	0.000635744	0.0019931	6.3e-48	211.556
rs12541408	T	C	T	C	-0.0143261	-0.000698799	0.31742	0.994271	FALSE	FALSE	FALSE	0.28	0.000677128	0.00212723	1.6e-11	45.3552
rs1266874	A	G	A	G	0.0140966	-0.000297876	0.349619	0.997857	FALSE	FALSE	FALSE	0.59	0.000660101	0.0020712	1e-11	46.3217
rs12681792	C	A	C	A	0.0148693	0.000222923	0.1926	0.990908	FALSE	FALSE	FALSE	0.83	0.000801068	0.00251693	3.5e-09	34.9011
rs12692596	C	T	C	T	0.0130872	-0.000319544	0.37185	0.996301	FALSE	FALSE	FALSE	0.58	0.000651078	0.00203738	1.3e-10	41.2619
rs12696039	A	G	A	G	-0.0152802	0.00112252	0.149405	0.999061	FALSE	FALSE	FALSE	0.21	0.000883648	0.0027705	3.5e-08	30.4188
rs1286058	T	A	T	A	0.0149126	-0.000322805	0.703747	0.998181	FALSE	TRUE	FALSE	0.68	0.000689871	0.00216922	6.2e-12	47.2606
rs12881629	A	G	A	G	0.0220748	-0.0012948	0.08265	NA	FALSE	FALSE	FALSE	0.25	0.00114173	0.00358929	7.7e-10	37.8248
rs12889639	G	A	G	A	0.0155336	-0.000257803	0.651265	0.998075	FALSE	FALSE	FALSE	0.64	0.000660792	0.00207775	7.7e-14	55.893
rs12937411	C	T	C	T	-0.017187	-0.00125668	0.408167	0.99922	FALSE	FALSE	FALSE	0.062	0.000640339	0.00201383	1.4e-17	72.8374
rs1296328	A	C	A	C	-0.018862	-0.000189483	0.559032	0.99123	FALSE	FALSE	FALSE	0.76	0.000637059	0.001999	3.9e-21	89.0328
rs12974458	C	T	C	T	0.0152466	-0.00144302	0.543175	0.989324	FALSE	FALSE	FALSE	0.021	0.000634625	0.00199717	2.3e-14	58.2795
rs13012070	G	A	G	A	-0.0136501	0.00061385	0.228388	0.99787	FALSE	FALSE	FALSE	0.44	0.000750317	0.00234795	6.1e-09	33.7982
rs13033310	G	A	G	A	0.012611	-0.00117929	0.25276	0.986756	FALSE	FALSE	FALSE	0.1	0.000729454	0.0022826	3.3e-08	30.5239
rs13107325	C	T	C	T	0.0475799	-0.00081493	0.07492	NA	FALSE	FALSE	FALSE	0.48	0.0011969	0.00375479	8.5e-37	160.574
rs13176429	T	C	T	C	0.0141555	-0.00138674	0.687609	0.998011	FALSE	FALSE	FALSE	0.049	0.00067929	0.00213122	3.1e-11	44.1158
rs1320251	C	T	C	T	-0.0180321	0.000622001	0.454791	0.992593	FALSE	FALSE	FALSE	0.36	0.000634116	0.00199407	1.5e-19	81.7734
rs13218383	C	G	C	G	-0.0144025	-0.000346993	0.335132	0.002019	FALSE	TRUE	FALSE	0.62	0.000666916	0.00209236	5.8e-12	47.3809
rs1322842	A	G	A	G	-0.0131292	-1.68e-05	0.609274	0.986758	FALSE	FALSE	FALSE	0.99	0.00064865	0.00203539	1.1e-10	41.6084
rs13248187	T	C	T	C	0.015764	6.92e-05	0.268557	0.99368	FALSE	FALSE	FALSE	0.91	0.000713546	0.00224155	2e-12	49.4579
rs1327259	A	G	A	G	-0.0148532	-0.00123661	0.387722	0.992796	FALSE	FALSE	FALSE	0.067	0.000648076	0.00203363	2.8e-13	53.3453
rs13291723	G	A	G	A	0.0110318	-0.000716529	0.570683	0.995952	FALSE	FALSE	FALSE	0.2	0.000636299	0.00199876	3.4e-08	30.4629
rs1330199	G	T	G	T	-0.0117509	-0.000727992	0.483137	0.993083	FALSE	FALSE	FALSE	0.26	0.000632337	0.00198642	3.3e-09	34.9945
rs13420048	C	A	C	A	-0.0154817	-7.21e-05	0.365037	0.990911	FALSE	FALSE	FALSE	0.92	0.000656025	0.00205272	4.6e-14	56.8824
rs13427822	A	G	A	G	-0.0181515	6.38e-05	0.271198	0.975811	FALSE	FALSE	FALSE	0.99	0.000716187	0.00224142	5.6e-16	65.5811
rs1346841	G	A	G	A	-0.013056	-0.000433087	0.405041	0.990608	FALSE	FALSE	FALSE	0.58	0.000643451	0.0020172	9.7e-11	41.8912
rs1360201	C	T	C	T	0.0130075	-0.000310563	0.481546	0.998968	FALSE	FALSE	FALSE	0.59	0.000629505	0.00197747	4.8e-11	43.2681
rs13642	A	T	A	T	-0.0161363	0.000599842	0.360654	0.000995	FALSE	TRUE	FALSE	0.42	0.000655068	0.00205695	4.3e-15	61.5404
rs140159717	C	T	C	T	-0.0246882	-0.00139554	0.082292	0.940142	FALSE	FALSE	FALSE	0.24	0.00117957	0.00370967	2.8e-11	44.2903
rs1438945	T	A	T	A	-0.0133824	0.000459468	0.715119	0.990844	FALSE	TRUE	FALSE	0.44	0.000700524	0.00219791	1.1e-09	37.0722
rs1441264	G	A	G	A	0.0179033	0.000321879	0.593681	0.956515	FALSE	FALSE	FALSE	0.78	0.000654776	0.00205854	3.4e-18	75.6393
rs1451963	G	T	G	T	0.022201	0.00193294	0.082266	0.99694	FALSE	FALSE	FALSE	0.1	0.00114652	0.00360585	7.4e-10	37.9079
rs1454687	C	G	C	G	-0.0207916	4.15e-05	0.515371	0.998442	FALSE	TRUE	TRUE	0.86	0.000629676	0.00197396	6.1e-26	110.943
rs1458156	C	T	C	T	0.014075	-0.000868878	0.488431	0.994456	FALSE	FALSE	FALSE	0.17	0.000630165	0.00197951	1.2e-12	50.557
rs145981104	A	G	A	G	0.022711	-0.000441454	0.063711	0.999873	FALSE	FALSE	FALSE	0.77	0.00128781	0.00404552	2e-08	31.5155
rs146569428	G	A	G	A	0.0139533	-0.00086743	0.200749	0.985774	FALSE	FALSE	FALSE	0.2	0.000791462	0.00248571	2e-08	31.5103
rs1471093	G	A	G	A	0.0134619	0.00115269	0.616663	0.987564	FALSE	FALSE	FALSE	0.13	0.000650639	0.00203996	4.1e-11	43.5481
rs1471740	T	C	T	C	0.0193576	-0.00134051	0.7405	0.995701	FALSE	FALSE	FALSE	0.047	0.000718947	0.00225404	8.9e-18	73.753
rs147568678	T	C	T	C	-0.0133327	-0.000965672	0.23807	0.99161	FALSE	FALSE	FALSE	0.17	0.000741955	0.00233034	1.1e-08	32.7339
rs1477290	T	C	T	C	0.0337772	-0.00143066	0.136947	0.981853	FALSE	FALSE	FALSE	0.13	0.000923647	0.00289815	2.2e-31	135.833
rs1503526	T	C	T	C	0.0154308	-9.46e-05	0.480077	0.999185	FALSE	FALSE	FALSE	0.9	0.000629942	0.00197681	5.9e-15	60.9322
rs156201	G	C	G	C	0.0131899	0.000562741	0.753455	0.999113	FALSE	TRUE	FALSE	0.44	0.000729553	0.00228932	8.3e-09	33.1948
rs156914	G	A	G	A	0.0111552	0.00145953	0.491786	0.995202	FALSE	FALSE	FALSE	0.023	0.000630108	0.00197308	1.6e-08	31.9643
rs1582931	G	A	G	A	-0.0133419	-0.00115248	0.473242	0.98197	FALSE	FALSE	FALSE	0.077	0.000635847	0.0019956	2.3e-11	44.698
rs159037	T	C	T	C	0.0123714	-0.000218552	0.253903	NA	FALSE	FALSE	FALSE	0.6	0.000722713	0.00226776	4.9e-08	29.7607
rs1608113	A	T	A	T	-0.0117766	0.000300835	0.364998	0.000988	FALSE	TRUE	FALSE	0.61	0.000654127	0.00205086	9.3e-09	32.9737
rs1609010	A	G	A	G	0.0209773	0.000792047	0.565728	0.999793	FALSE	FALSE	FALSE	0.26	0.000635471	0.0019963	7.9e-26	110.42
rs1657930	G	A	G	A	-0.0146839	-0.000222645	0.802936	NA	FALSE	FALSE	FALSE	0.7	0.0007904	0.00248602	3.5e-09	34.8878
rs16916303	A	G	A	G	-0.0192369	5.17e-05	0.119736	0.977335	FALSE	FALSE	FALSE	0.9	0.000980331	0.00307931	4.2e-10	39.0268
rs17056301	T	C	T	C	0.0135831	0.0013824	0.256425	0.992895	FALSE	FALSE	FALSE	0.052	0.000723377	0.0022697	2.2e-09	35.8147
rs17132130	G	C	G	C	-0.0178418	-0.000463408	0.221467	0.004766	FALSE	TRUE	FALSE	0.45	0.000759757	0.00238564	7.5e-14	55.9329
rs17149254	T	C	T	C	-0.0213507	-0.000865915	0.804854	0.950812	FALSE	FALSE	FALSE	0.28	0.000814701	0.00255804	7e-17	69.6642
rs17218879	C	G	C	G	0.0126549	-0.000139538	0.33868	0.009593	FALSE	TRUE	FALSE	0.81	0.000668062	0.00209842	1.6e-09	36.3691
rs17289010	A	G	A	G	-0.0134661	-0.00012465	0.32787	NA	FALSE	FALSE	FALSE	0.69	0.000670692	0.00210438	1.6e-10	40.9482
rs17399739	A	G	A	G	0.0270713	-8.74e-05	0.068893	0.995587	FALSE	FALSE	FALSE	0.69	0.00124487	0.00391006	4.4e-12	47.9349
rs17446299	C	G	C	G	0.0153235	0.00160833	0.165544	0.005788	FALSE	TRUE	FALSE	0.054	0.000847639	0.00266515	8.9e-09	33.0577
rs17544384	T	C	T	C	0.0140931	-3.35e-05	0.210864	0.999462	FALSE	FALSE	FALSE	0.98	0.000771058	0.00241434	5.3e-09	34.0735
rs17770336	C	T	C	T	0.0242931	-0.000410621	0.322437	0.999737	FALSE	FALSE	FALSE	0.53	0.000672207	0.00211161	1.3e-30	132.354
rs1778830	G	A	G	A	0.0140775	-0.000427738	0.362165	0.991642	FALSE	FALSE	FALSE	0.54	0.000656538	0.00205596	7.5e-12	46.8837
rs1788808	A	G	A	G	-0.020404	0.0010384	0.49478	0.996949	FALSE	FALSE	FALSE	0.17	0.000630431	0.00198255	7.7e-25	105.921
rs1793636	G	C	G	C	-0.0133343	0.000143459	0.309144	0.002062	FALSE	TRUE	FALSE	0.93	0.000681735	0.0021408	4.7e-10	38.7961
rs1805123	T	G	T	G	-0.0167569	0.00101322	0.245301	NA	FALSE	FALSE	FALSE	0.17	0.00073148	0.00229711	3e-13	53.2137
rs1834144	C	A	C	A	-0.0140112	-0.000531378	0.373192	0.995728	FALSE	FALSE	FALSE	0.47	0.000652618	0.00205213	8.6e-12	46.6166
rs1860750	T	A	T	A	0.0117038	-0.000211247	0.510958	0.997819	FALSE	TRUE	TRUE	0.89	0.000630388	0.00198192	3.5e-09	34.8724
rs1861410	C	T	C	T	-0.0212558	-0.000464114	0.555423	0.99206	FALSE	FALSE	FALSE	0.53	0.000635623	0.00198918	1.2e-26	114.184
rs1884897	A	G	A	G	0.020001	-0.000307588	0.627378	0.993838	FALSE	FALSE	FALSE	0.59	0.000653497	0.00205634	2.3e-22	94.6049
rs1919243	T	C	T	C	0.0116759	0.000441065	0.487406	0.973578	FALSE	FALSE	FALSE	0.64	0.000637975	0.00200175	5.5e-09	34.0221
rs1967772	G	A	G	A	-0.0170434	0.000585114	0.285117	0.987429	FALSE	FALSE	FALSE	0.38	0.000701006	0.00220377	1e-14	59.8108
rs2035936	G	T	G	T	0.0370863	0.000835353	0.055892	0.970927	FALSE	FALSE	FALSE	0.52	0.00138981	0.00435778	1.7e-17	72.4263
rs2051559	T	C	T	C	0.0204078	9.54e-05	0.13254	0.993014	FALSE	FALSE	FALSE	0.88	0.000931231	0.00291963	2.8e-12	48.8581
rs2075466	G	C	G	C	0.0132903	-0.000189563	0.267182	0.002171	FALSE	TRUE	FALSE	0.67	0.000712188	0.00223627	2.8e-09	35.32
rs2102278	A	G	A	G	0.0118583	-0.000684225	0.322486	0.996166	FALSE	FALSE	FALSE	0.36	0.00067423	0.0021139	2e-08	31.4685
rs2133561	A	T	A	T	-0.014097	0.000589495	0.611084	0.978477	FALSE	TRUE	FALSE	0.4	0.000652513	0.00204744	5.8e-12	47.4058
rs213518	T	C	T	C	0.0157894	-0.000225562	0.145608	0.996929	FALSE	FALSE	FALSE	0.81	0.000893196	0.00280491	1.8e-08	31.6879
rs2153740	A	G	A	G	-0.0112551	-6.26e-05	0.479914	0.989049	FALSE	FALSE	FALSE	0.78	0.000633385	0.00199313	1.6e-08	31.888
rs215634	A	G	A	G	-0.0155223	0.000505624	0.611879	0.995483	FALSE	FALSE	FALSE	0.53	0.000648011	0.00203492	2.4e-14	58.1859
rs2172131	T	C	T	C	-0.0149382	0.00110565	0.578723	NA	FALSE	FALSE	FALSE	0.12	0.000638129	0.00200386	9e-14	55.5727
rs217672	A	C	A	C	0.0170155	-0.00125816	0.271741	0.995366	FALSE	FALSE	FALSE	0.082	0.000709422	0.00223046	2.4e-14	58.197
rs2192158	A	G	A	G	-0.015012	-0.000171336	0.553308	0.998375	FALSE	FALSE	FALSE	0.74	0.000632522	0.00198302	3.7e-14	57.309
rs2216931	C	A	C	A	0.0169109	0.000532025	0.661966	0.994507	FALSE	FALSE	FALSE	0.46	0.000666508	0.00208587	5.2e-16	65.7293
rs2234458	C	T	C	T	-0.0203841	-0.000842148	0.639519	0.999198	FALSE	FALSE	FALSE	0.2	0.000654706	0.00205579	3.6e-23	98.3163
rs2248551	G	A	G	A	0.0146523	0.000306447	0.164522	0.998296	FALSE	FALSE	FALSE	0.73	0.000849179	0.00266497	3.8e-08	30.2292
rs2271189	G	A	G	A	-0.0163086	-9.52e-05	0.40272	0.994838	FALSE	FALSE	FALSE	0.84	0.000642741	0.00201869	6.5e-16	65.2671
rs2289379	C	T	C	T	-0.0152765	0.000723744	0.395648	0.990281	FALSE	FALSE	FALSE	0.23	0.000646266	0.00202952	5.2e-14	56.658
rs2307111	T	C	T	C	-0.0280042	0.000364458	0.395025	NA	FALSE	FALSE	FALSE	0.49	0.00064443	0.00202203	1.3e-43	191.81
rs2342892	T	G	T	G	-0.0126972	0.00152891	0.516212	0.999385	FALSE	FALSE	FALSE	0.014	0.000629693	0.00197715	1.3e-10	41.2417
rs2381404	T	C	T	C	0.0139664	-0.00171731	0.243837	0.994561	FALSE	FALSE	FALSE	0.03	0.000734912	0.00229974	1.3e-09	36.8817
rs2383377	G	A	G	A	0.0161287	0.00042467	0.130687	NA	FALSE	FALSE	FALSE	0.55	0.000933782	0.00293564	3.9e-08	30.1851
rs2396625	T	A	T	A	-0.018919	-0.000572905	0.421331	0.015176	FALSE	TRUE	TRUE	0.33	0.000641213	0.00201335	5.6e-21	88.2994
rs2398861	A	G	A	G	0.0179932	0.000193275	0.259169	0.990938	FALSE	FALSE	FALSE	0.8	0.000721758	0.00226733	2.1e-15	62.9778
rs2425816	G	A	G	A	0.0122284	-0.000398518	0.415111	0.998169	FALSE	FALSE	FALSE	0.45	0.000639055	0.00201106	1.2e-09	36.9734
rs2433733	G	A	G	A	-0.0171805	-0.000514259	0.677659	0.998135	FALSE	FALSE	FALSE	0.41	0.000673941	0.00210907	3.8e-16	66.3574
rs2439823	A	G	A	G	0.0191998	-0.000294565	0.545612	0.992282	FALSE	FALSE	FALSE	0.56	0.000633938	0.00199108	5.3e-22	92.9857
rs2482356	T	C	T	C	-0.0113511	-0.000563682	0.429018	0.998838	FALSE	FALSE	FALSE	0.56	0.000635137	0.00199506	1.3e-08	32.3716
rs2512892	T	C	T	C	0.0129468	0.000218787	0.566085	0.994017	FALSE	FALSE	FALSE	0.67	0.000636261	0.00199819	9.2e-11	41.9809
rs252761	G	T	G	T	-0.0115046	0.00050079	0.587966	0.987142	FALSE	FALSE	FALSE	0.49	0.000643021	0.00201769	1.2e-08	32.5113
rs2568958	G	A	G	A	0.0222928	-0.000936249	0.603656	NA	FALSE	FALSE	FALSE	0.14	0.000642606	0.00201204	1.6e-28	122.76
rs2569993	T	C	T	C	0.01267	0.00107033	0.320327	0.992041	FALSE	FALSE	FALSE	0.082	0.000676794	0.00212202	2.4e-09	35.6496
rs2606228	A	C	A	C	-0.0138791	0.000237982	0.646368	0.979936	FALSE	FALSE	FALSE	0.63	0.000664679	0.00208379	2.7e-11	44.3624
rs2616143	G	A	G	A	-0.0138738	-0.000161782	0.319862	0.993591	FALSE	FALSE	FALSE	0.67	0.000676603	0.00212547	6.7e-11	42.607
rs2618039	A	T	A	T	0.0143963	0.000278403	0.381481	0.004987	FALSE	TRUE	FALSE	0.79	0.000648864	0.0020317	1.4e-12	50.2091
rs2678204	T	G	T	G	0.024161	-0.000364034	0.340162	0.995611	FALSE	FALSE	FALSE	0.59	0.000664757	0.00208158	3.8e-31	134.724
rs2725371	A	G	A	G	-0.0160301	0.00044664	0.696115	0.99064	FALSE	FALSE	FALSE	0.63	0.0006871	0.00215845	1.1e-13	55.1555
rs2791643	C	T	C	T	-0.0133837	0.000469013	0.761794	0.999215	FALSE	FALSE	FALSE	0.46	0.000738862	0.00231332	7.2e-09	33.4719
rs2814942	G	A	G	A	0.0284856	0.00107133	0.329525	0.999725	FALSE	FALSE	FALSE	0.14	0.00066847	0.00209768	5.3e-42	184.405
rs28350	A	G	A	G	-0.0180335	-0.000336402	0.820684	0.989196	FALSE	FALSE	FALSE	0.77	0.000823439	0.00258234	2.9e-12	48.7678
rs28366156	T	C	T	C	-0.0264826	-0.00106602	0.130595	0.998655	FALSE	FALSE	FALSE	0.23	0.00093385	0.00292978	1.6e-19	81.7055
rs2837996	T	C	T	C	0.0126647	-0.000109506	0.651408	NA	FALSE	FALSE	FALSE	0.79	0.000659798	0.00207859	1.1e-09	37.1238
rs28404639	C	T	C	T	-0.0117129	6.59e-05	0.366041	0.994756	FALSE	FALSE	FALSE	0.89	0.000654925	0.00205533	1.2e-08	32.4762
rs28489620	G	A	G	A	-0.0153737	-0.000530888	0.290349	0.981927	FALSE	FALSE	FALSE	0.44	0.00069851	0.00220025	2.8e-12	48.8217
rs28568418	G	A	G	A	-0.0182825	-0.00193966	0.107636	0.98941	FALSE	FALSE	FALSE	0.044	0.00101994	0.00320812	1.2e-08	32.4766
rs2861685	T	C	T	C	-0.0171274	0.0013324	0.411984	0.998323	FALSE	FALSE	FALSE	0.026	0.000638365	0.00199763	1e-17	73.5111
rs2870111	C	T	C	T	-0.0157151	0.000173468	0.412066	0.992532	FALSE	FALSE	FALSE	0.84	0.000642006	0.00201912	7.1e-15	60.5773
rs2875762	G	C	G	C	0.015339	0.00062986	0.242953	0.009404	FALSE	TRUE	FALSE	0.41	0.000736793	0.0023121	3.3e-11	44.013
rs2899644	C	T	C	T	0.0149659	0.00141917	0.229995	0.993464	FALSE	FALSE	FALSE	0.06	0.000750586	0.0023609	2.3e-10	40.1838
rs2920503	C	T	C	T	-0.0140307	5.53e-05	0.285413	0.990411	FALSE	FALSE	FALSE	0.92	0.000700667	0.00219666	1.7e-10	40.7974
rs2922757	A	T	A	T	0.0122465	-0.00018352	0.597368	0.996516	FALSE	TRUE	FALSE	0.85	0.000642892	0.00201926	1.3e-09	36.7824
rs2962334	G	T	G	T	0.0432552	-0.000484945	0.020065	0.999284	FALSE	FALSE	FALSE	0.87	0.00224137	0.00703547	7.8e-10	37.7999
rs3213943	C	A	C	A	-0.0179406	0.00156653	0.131525	NA	FALSE	FALSE	FALSE	0.027	0.000921056	0.00288163	4.8e-10	38.7612
rs32421	A	T	A	T	0.0132315	0.000500537	0.224315	0.005873	FALSE	TRUE	FALSE	0.51	0.000757616	0.00237757	2.6e-08	30.9707
rs329118	C	T	C	T	-0.0165734	-6.36e-05	0.419409	0.997219	FALSE	FALSE	FALSE	1	0.000638572	0.0020038	1.3e-16	68.4092
rs329651	G	T	G	T	0.0157218	0.000848171	0.803977	0.987118	FALSE	FALSE	FALSE	0.26	0.000796871	0.00250202	3.3e-10	39.4842
rs34045288	C	T	C	T	0.0234784	-0.000140306	0.334435	0.999099	FALSE	FALSE	FALSE	0.71	0.000667313	0.00209371	3.5e-29	125.749
rs34153025	T	C	T	C	-0.0389151	0.00162091	0.022158	0.984401	FALSE	FALSE	FALSE	0.38	0.00215449	0.00678155	9.6e-09	32.929
rs34234296	G	A	G	A	-0.014947	-0.00106416	0.392437	0.97485	FALSE	FALSE	FALSE	0.13	0.000651941	0.00204032	2.4e-13	53.6675
rs34481751	C	A	C	A	-0.0185029	-0.00138948	0.165329	0.970396	FALSE	FALSE	FALSE	0.12	0.000859136	0.00270404	7.8e-12	46.8224
rs34696181	T	C	T	C	0.0114345	0.000489526	0.476084	0.997928	FALSE	FALSE	FALSE	0.46	0.000631401	0.00198283	8.1e-09	33.2555
rs347551	C	G	C	G	0.013865	0.000817513	0.472268	0.033257	FALSE	TRUE	TRUE	0.16	0.000640812	0.00201085	5.4e-12	47.5423
rs34811474	G	A	G	A	-0.0285293	0.000837215	0.230756	NA	FALSE	FALSE	FALSE	0.37	0.000747179	0.00234269	4.1e-34	148.304
rs349071	G	A	G	A	-0.0133062	-0.000527507	0.500388	0.994566	FALSE	FALSE	FALSE	0.54	0.000631304	0.00198231	1.9e-11	45.0573
rs35154326	A	G	A	G	-0.0130427	-0.00159679	0.274044	0.982338	FALSE	FALSE	FALSE	0.03	0.000711639	0.00223442	5.3e-09	34.0726
rs35364449	C	T	C	T	0.0217069	-0.000120406	0.109739	0.989263	FALSE	FALSE	FALSE	0.85	0.00101217	0.00318335	9.2e-12	46.4972
rs355777	G	C	G	C	0.0152715	0.000681807	0.407537	0.003002	FALSE	TRUE	FALSE	0.34	0.000642107	0.00201314	3.3e-14	57.546
rs35697587	G	A	G	A	-0.0164677	0.000412186	0.508121	0.998671	FALSE	FALSE	FALSE	0.62	0.000629993	0.00198067	9.2e-17	69.126
rs35809007	G	A	G	A	-0.0171009	3.76e-05	0.363205	0.989912	FALSE	FALSE	FALSE	0.96	0.000657082	0.00205627	9.1e-17	69.1636
rs35957544	G	T	G	T	-0.0196429	-0.000295736	0.574316	0.997678	FALSE	FALSE	FALSE	0.66	0.000638146	0.00200438	1.1e-22	96.0398
rs36007635	G	A	G	A	-0.021045	-0.000156162	0.137698	0.998994	FALSE	FALSE	FALSE	0.79	0.00091401	0.00286788	2.2e-13	53.8488
rs36061954	C	T	C	T	0.0128445	-0.000713073	0.398747	0.997636	FALSE	FALSE	FALSE	0.24	0.000642766	0.00201928	2e-10	40.4614
rs3764625	T	G	T	G	-0.0117714	-0.000176298	0.587594	0.99804	FALSE	FALSE	FALSE	0.92	0.000640445	0.00201523	5.2e-09	34.1198
rs3784710	T	C	T	C	-0.0297067	-0.0014878	0.226602	0.997983	FALSE	FALSE	FALSE	0.043	0.000750594	0.00236042	2.5e-36	158.391
rs3803286	A	G	A	G	-0.0186417	-0.000823279	0.666815	0.998037	FALSE	FALSE	FALSE	0.24	0.000667262	0.00209828	6.4e-19	78.9304
rs3807566	G	T	G	T	-0.0120727	-0.00136747	0.43832	0.994523	FALSE	FALSE	FALSE	0.027	0.000635559	0.00199583	1.5e-09	36.5899
rs3814883	C	T	C	T	0.0240107	0.000573379	0.482402	0.991451	FALSE	FALSE	FALSE	0.31	0.000631853	0.00198424	1e-33	146.427
rs3845344	C	T	C	T	0.0163609	0.000104019	0.391115	0.997983	FALSE	FALSE	FALSE	0.9	0.000644902	0.00201927	5.4e-16	65.6486
rs3851998	C	G	C	G	-0.0136071	0.000645049	0.743064	0.990399	FALSE	TRUE	FALSE	0.44	0.000723773	0.00226874	2e-09	35.9718
rs3866805	C	A	C	A	0.0117835	-0.000510966	0.355683	0.996006	FALSE	FALSE	FALSE	0.49	0.000659698	0.00206546	1.2e-08	32.5473
rs3897102	C	T	C	T	0.0120838	0.000921139	0.411157	0.982525	FALSE	FALSE	FALSE	0.16	0.000645449	0.00202716	2.5e-09	35.5329
rs3901286	C	A	C	A	-0.0225553	-0.0011049	0.15244	0.995731	FALSE	FALSE	FALSE	0.22	0.000877621	0.00275602	2.7e-16	66.978
rs3902951	T	G	T	G	0.0141019	0.000471582	0.237151	0.978115	FALSE	FALSE	FALSE	0.6	0.000748296	0.00235267	2e-09	35.928
rs3935190	G	A	G	A	-0.0144864	0.000519552	0.536784	0.987094	FALSE	FALSE	FALSE	0.31	0.000634976	0.00199701	4e-13	52.6212
rs394608	T	C	T	C	0.0186353	0.00176879	0.537697	0.995233	FALSE	FALSE	FALSE	0.0079	0.000633207	0.00199484	9.5e-21	87.2683
rs396755	C	G	C	G	-0.0123639	0.00138612	0.571164	0.992711	FALSE	TRUE	TRUE	0.031	0.000637236	0.00199937	6.3e-10	38.2406
rs40071	T	C	T	C	-0.0261666	-1.96e-05	0.179536	0.991568	FALSE	FALSE	FALSE	0.95	0.000822761	0.00258163	3.8e-24	102.732
rs4017425	C	T	C	T	-0.0125817	0.000676125	0.470208	0.994239	FALSE	FALSE	FALSE	0.22	0.000631654	0.00198035	2.1e-10	40.3641
rs4055791	C	T	C	T	-0.0178082	-0.00020892	0.416804	0.999291	FALSE	FALSE	FALSE	0.7	0.000638623	0.00200801	7.4e-19	78.6517
rs406388	C	G	C	G	0.015973	0.000319789	0.177266	0.006644	FALSE	TRUE	FALSE	0.82	0.000825986	0.00260181	8.3e-10	37.6896
rs4148155	A	G	A	G	-0.0229681	0.000247473	0.113268	0.999791	FALSE	FALSE	FALSE	0.66	0.000991131	0.00310659	1.4e-13	54.6616
rs4261944	T	G	T	G	0.0138553	0.000582636	0.364935	0.988696	FALSE	FALSE	FALSE	0.38	0.000655975	0.00205652	1.6e-11	45.3906
rs4267103	T	C	T	C	0.0153916	-0.0012975	0.186347	0.994844	FALSE	FALSE	FALSE	0.1	0.000809594	0.00254312	1.4e-09	36.6297
rs4284600	T	C	T	C	0.0119673	-0.00049293	0.467122	0.991778	FALSE	FALSE	FALSE	0.52	0.000634285	0.00199506	2e-09	35.9816
rs429343	A	G	A	G	-0.0173795	-0.000792126	0.576573	0.996823	FALSE	FALSE	FALSE	0.16	0.000638257	0.00199729	3.3e-18	75.7168
rs429358	T	C	T	C	-0.0266723	-0.00103496	0.154166	NA	FALSE	FALSE	FALSE	0.22	0.000871841	0.00274373	2.4e-22	94.5014
rs4307239	A	G	A	G	0.0121413	0.000541164	0.458941	0.99283	FALSE	FALSE	FALSE	0.34	0.000633263	0.00198816	1e-09	37.293
rs4419475	A	T	A	T	0.011487	0.000715261	0.407327	0.004012	FALSE	TRUE	FALSE	0.27	0.000640754	0.0020106	1.1e-08	32.6409
rs4444317	A	G	A	G	-0.0161604	-0.000381064	0.216141	0.98647	FALSE	FALSE	FALSE	0.59	0.000769733	0.00242104	2.5e-11	44.5554
rs4456769	C	T	C	T	0.0146111	0.00110053	0.333444	0.999516	FALSE	FALSE	FALSE	0.11	0.000667816	0.00210138	3.6e-12	48.3456
rs4477562	C	T	C	T	0.0296118	0.00223938	0.128644	0.982335	FALSE	FALSE	FALSE	0.018	0.000947942	0.00298011	2.9e-23	98.7336
rs4482463	C	A	C	A	-0.0313175	0.000276926	0.923002	0.990042	FALSE	FALSE	FALSE	0.78	0.00118452	0.00370692	3e-17	71.3753
rs45486197	G	A	G	A	0.025766	0.00152628	0.065685	0.982289	FALSE	FALSE	FALSE	0.27	0.00128282	0.00403737	1.7e-10	40.7284
rs4605363	A	C	A	C	0.0163638	0.000736166	0.341595	0.998527	FALSE	FALSE	FALSE	0.25	0.000663833	0.00207733	3.3e-15	62.0522
rs4648450	C	A	C	A	-0.014837	0.000145645	0.466824	0.984628	FALSE	FALSE	FALSE	0.85	0.000634859	0.00198775	8.4e-14	55.7146
rs4658403	C	T	C	T	-0.0188877	0.000926958	0.833659	0.998319	FALSE	FALSE	FALSE	0.34	0.000846433	0.00264997	1e-12	50.8015
rs4672338	C	T	C	T	0.0135646	0.000361842	0.336228	0.9973	FALSE	FALSE	FALSE	0.57	0.000666766	0.00208669	8e-11	42.2569
rs4737188	A	T	A	T	-0.0124447	0.000153402	0.473864	0.003256	FALSE	TRUE	TRUE	0.87	0.000631174	0.00198274	3.5e-10	39.3947
rs4764949	A	G	A	G	-0.0183924	-0.000316728	0.325892	0.998844	FALSE	FALSE	FALSE	0.79	0.000672376	0.00211197	3.1e-18	75.8405
rs4790292	C	A	C	A	-0.0254509	-0.0022206	0.153693	0.993327	FALSE	FALSE	FALSE	0.016	0.000876231	0.00275603	2.6e-20	85.2783
rs4820410	A	G	A	G	-0.0177457	-0.00149397	0.345317	0.99906	FALSE	FALSE	FALSE	0.02	0.000661973	0.00208527	1.7e-17	72.4205
rs4832298	C	T	C	T	-0.015965	0.00143295	0.686142	0.999595	FALSE	FALSE	FALSE	0.033	0.000678211	0.00212268	5.4e-14	56.5677
rs4858940	T	C	T	C	0.0229281	-0.000787611	0.885569	0.996705	FALSE	FALSE	FALSE	0.35	0.000988582	0.00309976	1.4e-13	54.7117
rs4876611	A	G	A	G	0.0197549	0.000328028	0.720243	0.99638	FALSE	FALSE	FALSE	0.41	0.000701981	0.00220502	3.3e-19	80.2647
rs4929923	T	C	T	C	0.0189424	0.000778896	0.645204	NA	FALSE	FALSE	FALSE	0.28	0.000657398	0.00206436	4.5e-20	84.1975
rs5011579	C	G	C	G	0.0140268	4.71e-05	0.715152	0.994942	FALSE	TRUE	FALSE	1	0.000698491	0.00219322	1.6e-10	40.9028
rs512121	T	C	T	C	-0.0159359	0.000700155	0.192054	0.991609	FALSE	FALSE	FALSE	0.27	0.000801972	0.00252176	2.6e-10	39.9343
rs529200	A	G	A	G	0.0168965	-0.000465323	0.527829	0.997745	FALSE	FALSE	FALSE	0.49	0.000631088	0.0019785	1.3e-17	72.9325
rs539515	A	C	A	C	0.0495291	0.00267515	0.204942	0.999824	FALSE	FALSE	FALSE	0.0012	0.000780136	0.0024426	2e-91	411.165
rs55707359	T	G	T	G	0.0531292	0.00263319	0.015432	0.973195	FALSE	FALSE	FALSE	0.23	0.00258703	0.00812381	6.2e-11	42.7708
rs55714539	A	C	A	C	0.0175719	0.00206696	0.343587	0.982807	FALSE	FALSE	FALSE	0.0013	0.000667448	0.00210043	6e-17	69.9876
rs55726687	G	A	G	A	0.02483	0.000366084	0.209709	0.997091	FALSE	FALSE	FALSE	0.63	0.000772386	0.00242628	1.4e-24	104.73
rs55769038	G	A	G	A	0.0160961	-0.000733212	0.590384	0.997248	FALSE	FALSE	FALSE	0.16	0.000640484	0.00201096	1.2e-15	64.067
rs558887	A	G	A	G	-0.0129976	4.26e-05	0.307507	0.992085	FALSE	FALSE	FALSE	0.8	0.00068432	0.00214881	1.5e-09	36.5873
rs559231	G	T	G	T	0.0134907	0.000608076	0.393053	0.992215	FALSE	FALSE	FALSE	0.39	0.000647295	0.00203562	3.4e-11	43.9213
rs55966114	C	T	C	T	0.0145885	0.000275294	0.192958	0.992406	FALSE	FALSE	FALSE	0.7	0.000800194	0.00251342	6.5e-09	33.6892
rs56038322	G	A	G	A	0.0139276	-0.000212768	0.31062	0.983003	FALSE	FALSE	FALSE	0.74	0.000685223	0.00214833	9e-11	42.0291
rs56133507	T	G	T	G	0.0137622	0.00108739	0.196875	0.998726	FALSE	FALSE	FALSE	0.23	0.000790467	0.00247385	2.7e-08	30.9477
rs56143236	C	T	C	T	0.0126667	-0.000169914	0.256388	0.998068	FALSE	FALSE	FALSE	0.72	0.000722544	0.00226533	2.3e-08	31.2654
rs56161855	A	T	A	T	0.0224575	-0.000820812	0.132847	0.001213	FALSE	TRUE	FALSE	0.32	0.000927765	0.00291784	1.4e-14	59.2379
rs56203622	T	C	T	C	0.0179769	-0.000553729	0.145529	NA	FALSE	FALSE	FALSE	0.5	0.000891871	0.00280183	1.4e-10	41.1667
rs56352336	T	C	T	C	-0.016327	-0.00213096	0.154894	0.990198	FALSE	FALSE	FALSE	0.018	0.000874023	0.00275021	2.9e-09	35.2437
rs56399737	C	T	C	T	-0.0161325	-0.00100272	0.449124	0.990826	FALSE	FALSE	FALSE	0.12	0.00063507	0.00199646	6.4e-16	65.2953
rs56858768	G	A	G	A	0.0159188	4.06e-05	0.296861	0.992508	FALSE	FALSE	FALSE	0.96	0.00069146	0.00217378	2.4e-13	53.6277
rs56893062	T	G	T	G	0.0125141	0.000174461	0.303342	0.995764	FALSE	FALSE	FALSE	0.87	0.000685617	0.00215383	6.2e-09	33.758
rs56930105	C	T	C	T	0.0157557	0.000683507	0.139295	0.987299	FALSE	FALSE	FALSE	0.44	0.000914638	0.00286187	3.7e-08	30.3093
rs57636386	T	C	T	C	-0.0412553	-0.000832211	0.08383	0.993573	FALSE	FALSE	FALSE	0.4	0.00113962	0.00358326	1.1e-30	132.557
rs57989773	T	C	T	C	0.0133488	0.000476156	0.244995	0.942443	FALSE	FALSE	FALSE	0.56	0.000753194	0.00236315	1.6e-08	31.9082
rs58862095	C	T	C	T	-0.0229877	-0.0019028	0.419266	0.995138	FALSE	FALSE	FALSE	0.0027	0.000639464	0.00200786	2.4e-30	131.076
rs59068084	G	T	G	T	0.0110552	0.000826584	0.410232	0.996958	FALSE	FALSE	FALSE	0.2	0.00064072	0.00201048	3.8e-08	30.2367
rs59086897	T	A	T	A	0.033385	-0.00054961	0.487541	0.002221	FALSE	TRUE	TRUE	0.35	0.000629494	0.00196986	2e-64	287.231
rs59227842	A	G	A	G	0.0229675	0.00150709	0.31149	0.983153	FALSE	FALSE	FALSE	0.026	0.000685678	0.00215313	1.5e-26	113.786
rs594024	T	C	T	C	-0.0146771	-1.43e-05	0.554162	NA	FALSE	FALSE	FALSE	0.85	0.000634017	0.00199081	1.7e-13	54.3527
rs6023655	A	G	A	G	-0.0147346	-0.00151301	0.765741	0.98919	FALSE	FALSE	FALSE	0.074	0.00074678	0.00234997	3.6e-10	39.3144
rs61740466	G	A	G	A	-0.0135153	-0.000990977	0.237203	0.998011	FALSE	FALSE	FALSE	0.21	0.000740588	0.00231885	5.6e-09	33.9708
rs61813324	C	T	C	T	0.0290259	0.00152043	0.135728	0.967357	FALSE	FALSE	FALSE	0.088	0.000932814	0.00292038	2.8e-23	98.7854
rs61828641	G	A	G	A	0.0224585	-0.000571406	0.10925	0.997676	FALSE	FALSE	FALSE	0.63	0.00100897	0.00315913	1.2e-12	50.539
rs61871615	C	T	C	T	-0.0267159	-0.00162705	0.091551	0.907707	FALSE	FALSE	FALSE	0.18	0.00114369	0.00359269	1e-13	55.2968
rs61903695	A	G	A	G	0.0166235	0.000168673	0.254964	0.999211	FALSE	FALSE	FALSE	0.81	0.000723416	0.00227115	2.5e-13	53.5739
rs61992671	A	G	A	G	-0.0161925	-0.0007381	0.49195	0.914115	FALSE	FALSE	FALSE	0.28	0.000658134	0.00206924	5.1e-15	61.2359
rs62007782	G	A	G	A	-0.0167007	-0.000528853	0.265091	0.996291	FALSE	FALSE	FALSE	0.34	0.000712814	0.00224215	9.4e-14	55.4805
rs62020775	T	A	T	A	-0.0165665	1.46e-05	0.14168	0.01691	FALSE	TRUE	FALSE	0.79	0.000910512	0.0028635	7.2e-09	33.4709
rs62072006	A	C	A	C	0.0156492	-0.00046898	0.144541	0.99195	FALSE	FALSE	FALSE	0.52	0.000897822	0.00282374	3e-08	30.7139
rs62176243	A	T	A	T	-0.0149699	0.000457462	0.244987	0.000271	FALSE	TRUE	FALSE	0.45	0.000731417	0.00228878	6.1e-11	42.7789
rs62190049	G	C	G	C	-0.0111798	0.000225627	0.390446	0.018093	FALSE	TRUE	FALSE	0.52	0.000650615	0.00203614	4e-08	30.1476
rs62241847	A	G	A	G	-0.0124263	-0.000421957	0.314443	0.996372	FALSE	FALSE	FALSE	0.4	0.000678982	0.00212897	5.3e-09	34.0678
rs62246311	G	A	G	A	0.0207539	0.00138166	0.102364	0.998861	FALSE	FALSE	FALSE	0.16	0.00103823	0.00325487	1.8e-10	40.6567
rs62379271	T	G	T	G	0.0117237	-0.000920028	0.578511	0.996091	FALSE	FALSE	FALSE	0.12	0.000639118	0.00200557	5e-09	34.1707
rs62407562	T	A	T	A	0.0144393	-0.000855543	0.268584	0.000952	FALSE	TRUE	FALSE	0.17	0.000708822	0.00222463	8.5e-11	42.1286
rs6265	C	T	C	T	-0.0399185	0.00149022	0.188472	NA	FALSE	FALSE	FALSE	0.055	0.000804749	0.00252719	3.3e-56	249.501
rs6430068	G	A	G	A	0.0186066	-0.000213283	0.108559	0.988182	FALSE	FALSE	FALSE	0.87	0.00101877	0.0031882	5.3e-09	34.0599
rs6444950	G	A	G	A	0.0158525	0.00077386	0.237474	0.998174	FALSE	FALSE	FALSE	0.19	0.000740054	0.00232007	8.3e-12	46.6867
rs6545714	G	A	G	A	-0.0205219	-4.21e-05	0.601448	0.996611	FALSE	FALSE	FALSE	0.89	0.000644179	0.00201573	2.4e-24	103.65
rs6560906	T	C	T	C	-0.012198	0.000356534	0.691874	0.999333	FALSE	FALSE	FALSE	0.49	0.000681745	0.00214136	1.2e-08	32.4487
rs6561937	T	A	T	A	-0.015934	0.000459455	0.753587	0.993408	FALSE	TRUE	FALSE	0.46	0.000732671	0.00230346	4.6e-12	47.8507
rs6567160	T	C	T	C	0.0541723	-1.66e-05	0.232714	0.998798	FALSE	FALSE	FALSE	0.88	0.000744818	0.00234213	2.3e-118	534.974
rs6575340	G	A	G	A	0.0207333	-5.07e-05	0.636038	0.99437	FALSE	FALSE	FALSE	0.82	0.000655801	0.00206189	8.7e-24	101.113
rs6597975	C	G	C	G	0.013681	0.000546125	0.54389	0.986551	FALSE	TRUE	TRUE	0.4	0.000635488	0.00199532	7.1e-12	47.0122
rs66679256	C	T	C	T	0.0148864	-7.55e-05	0.445826	0.998008	FALSE	FALSE	FALSE	0.84	0.000634006	0.00198759	6.9e-14	56.0952
rs6669341	A	G	A	G	-0.0170287	0.000311565	0.582679	NA	FALSE	FALSE	FALSE	0.67	0.000638342	0.0019986	1.6e-17	72.5958
rs6682438	T	C	T	C	0.0131586	0.000476179	0.673081	0.998916	FALSE	FALSE	FALSE	0.36	0.000670833	0.00210047	3.7e-10	39.2452
rs6705567	T	C	T	C	-0.0146168	-0.00125844	0.37596	0.985453	FALSE	FALSE	FALSE	0.041	0.000654788	0.00204919	9.8e-13	50.8792
rs6707827	A	G	A	G	0.0119437	0.00114723	0.703627	0.984112	FALSE	FALSE	FALSE	0.072	0.00069445	0.00217332	3.9e-08	30.2016
rs6710091	C	G	C	G	-0.0116835	-0.000262345	0.348174	0.000642	FALSE	TRUE	FALSE	0.78	0.000660507	0.00206707	1.6e-08	31.9474
rs6713781	G	C	G	C	-0.0135736	-0.000288167	0.401882	0.021428	FALSE	TRUE	FALSE	0.66	0.000648178	0.00202799	2.2e-11	44.798
rs6725931	C	T	C	T	0.0191046	0.000955938	0.847658	0.99482	FALSE	FALSE	FALSE	0.27	0.000876938	0.00274403	3.3e-12	48.4728
rs6744646	A	G	A	G	0.0554684	0.00132944	0.828299	0.997973	FALSE	FALSE	FALSE	0.15	0.000834728	0.00261213	4.5e-100	450.922
rs6752979	G	A	G	A	0.0125235	0.000888187	0.31688	NA	FALSE	FALSE	FALSE	0.26	0.000676598	0.00211721	3.3e-09	34.9884
rs67609008	T	C	T	C	0.0170863	-0.000899721	0.283614	0.99244	FALSE	FALSE	FALSE	0.18	0.000701179	0.0022021	8.6e-15	60.2035
rs6769617	A	T	A	T	-0.0135754	-0.000377018	0.66386	0.998444	FALSE	TRUE	FALSE	0.6	0.0006663	0.00208902	8.1e-11	42.2299
rs6774894	T	A	T	A	0.0133088	-0.000767161	0.358148	0.000463	FALSE	TRUE	FALSE	0.29	0.000656157	0.00205674	9.7e-11	41.8715
rs6777784	G	T	G	T	0.0116125	-0.000526559	0.61678	NA	FALSE	FALSE	FALSE	0.35	0.000646717	0.00202753	1e-08	32.8033
rs6831088	G	A	G	A	-0.0115222	-0.000387052	0.640139	0.996063	FALSE	FALSE	FALSE	0.62	0.000656826	0.0020591	2.2e-08	31.3124
rs6843852	C	T	C	T	0.0130897	0.00124106	0.507861	0.996553	FALSE	FALSE	FALSE	0.041	0.000629726	0.00197607	3.5e-11	43.8788
rs6909685	C	T	C	T	-0.014612	0.000539154	0.326809	0.991136	FALSE	FALSE	FALSE	0.32	0.000673616	0.00211352	4.7e-12	47.7977
rs6922607	A	G	A	G	0.0148848	-0.00165335	0.189847	0.99901	FALSE	FALSE	FALSE	0.042	0.000801497	0.00251479	3.2e-09	35.0334
rs6938973	T	C	T	C	0.0182223	-0.000353412	0.601456	0.999334	FALSE	FALSE	FALSE	0.65	0.000643435	0.00201872	1.8e-19	81.4806
rs6950388	G	A	G	A	0.0155219	0.00127907	0.795086	NA	FALSE	FALSE	FALSE	0.084	0.00077954	0.00244806	2.3e-10	40.2018
rs6962980	A	C	A	C	-0.0159568	0.000526996	0.556019	0.999095	FALSE	FALSE	FALSE	0.5	0.000633098	0.00198814	1e-15	64.4166
rs698147	A	G	A	G	-0.0128512	-0.000858967	0.543596	0.994823	FALSE	FALSE	FALSE	0.17	0.000632675	0.00198514	9.6e-11	41.9088
rs7024334	T	G	T	G	-0.0138177	0.00146867	0.77914	0.999349	FALSE	FALSE	FALSE	0.059	0.000758639	0.00238338	6.7e-09	33.6113
rs7027304	C	T	C	T	0.0145492	0.000403294	0.652661	0.988506	FALSE	FALSE	FALSE	0.56	0.000664397	0.00208703	3.1e-12	48.5983
rs7034554	A	G	A	G	-0.0129826	8.18e-05	0.373825	0.999036	FALSE	FALSE	FALSE	0.91	0.000650172	0.00204252	2.1e-10	40.4009
rs7038943	T	C	T	C	-0.0140202	0.0002626	0.33879	NA	FALSE	FALSE	FALSE	0.69	0.000664187	0.00208641	1.8e-11	45.1553
rs704061	T	C	T	C	0.0146374	-0.00075291	0.45505	0.996525	FALSE	FALSE	FALSE	0.28	0.000632153	0.00198552	1.7e-13	54.3475
rs705158	T	A	T	A	0.0155952	-0.000206475	0.244747	0.005902	FALSE	TRUE	FALSE	0.73	0.000733691	0.00230446	1.3e-11	45.7977
rs7070670	C	T	C	T	-0.0123274	-0.000418446	0.327923	0.984388	FALSE	FALSE	FALSE	0.54	0.000674792	0.00211928	6e-09	33.835
rs7081254	T	C	T	C	-0.0142516	0.00117024	0.205739	0.99837	FALSE	FALSE	FALSE	0.13	0.000780856	0.00245216	6.2e-09	33.7777
rs7124681	C	A	C	A	0.0256977	1.88e-05	0.408353	NA	FALSE	FALSE	FALSE	0.85	0.000638954	0.0020063	1.5e-37	164.058
rs7132908	G	A	G	A	0.0297904	-0.000347909	0.384458	NA	FALSE	FALSE	FALSE	0.67	0.000647439	0.00203363	1.4e-48	214.59
rs71495038	G	A	G	A	0.0277998	0.00112102	0.076936	0.998875	FALSE	FALSE	FALSE	0.33	0.00118108	0.00370969	6.7e-14	56.1575
rs7201895	G	A	G	A	-0.0149781	-0.000204021	0.354291	0.986804	FALSE	FALSE	FALSE	0.67	0.00066232	0.00207999	6e-13	51.855
rs7206608	C	G	C	G	0.0135122	-0.0017623	0.32162	0.00325	FALSE	TRUE	FALSE	0.007	0.000674495	0.00211797	1.8e-10	40.7017
rs7218014	T	C	T	C	0.0189524	-0.000823144	0.197305	0.996799	FALSE	FALSE	FALSE	0.35	0.000792402	0.00249216	2.9e-14	57.8331
rs7232171	G	T	G	T	0.0123404	0.000265341	0.58263	0.998158	FALSE	FALSE	FALSE	0.8	0.000638585	0.00200821	8e-10	37.7607
rs723672	C	T	C	T	0.0111273	0.000662322	0.43151	0.989265	FALSE	FALSE	FALSE	0.25	0.000639033	0.00200698	3e-08	30.7393
rs7250833	C	T	C	T	0.0135041	0.00041813	0.288866	0.998499	FALSE	FALSE	FALSE	0.5	0.000695304	0.002188	6.7e-10	38.0923
rs7259070	T	C	T	C	0.021869	-0.00116059	0.596062	0.981059	FALSE	FALSE	FALSE	0.03	0.000647117	0.00203628	6.6e-27	115.341
rs72634826	G	A	G	A	-0.021277	-0.000690877	0.259858	0.969697	FALSE	FALSE	FALSE	0.29	0.000728088	0.00228001	1e-20	87.0858
rs72649373	T	C	T	C	0.0178062	0.000663311	0.143188	0.957198	FALSE	FALSE	FALSE	0.4	0.000918061	0.00287805	6.1e-10	38.2777
rs72673947	A	G	A	G	0.0218864	0.0023671	0.107031	0.986449	FALSE	FALSE	FALSE	0.013	0.00102352	0.00321496	9.9e-12	46.3444
rs72892910	G	T	G	T	0.0387798	0.00232009	0.172232	0.99531	FALSE	FALSE	FALSE	0.0029	0.000835135	0.00262053	1.5e-49	218.994
rs72976986	G	A	G	A	-0.0232257	0.00103602	0.190123	0.984512	FALSE	FALSE	FALSE	0.33	0.000809494	0.00254712	7.6e-20	83.1455
rs73052033	T	C	T	C	-0.0303929	0.0018145	0.18493	0.993758	FALSE	FALSE	FALSE	0.022	0.000812342	0.00254634	7.7e-33	142.466
rs7306534	G	A	G	A	-0.0112754	0.000212721	0.621712	0.984678	FALSE	FALSE	FALSE	0.78	0.000654119	0.00205437	4.1e-08	30.1236
rs73124396	T	C	T	C	-0.0154472	0.000610271	0.205144	0.992771	FALSE	FALSE	FALSE	0.43	0.000781774	0.0024548	3.1e-10	39.5975
rs73142879	C	T	C	T	-0.0266936	0.000767071	0.192297	0.991568	FALSE	FALSE	FALSE	0.36	0.000801593	0.00252257	3.6e-26	111.977
rs73193736	A	G	A	G	-0.0177165	-2.18e-05	0.243934	0.983562	FALSE	FALSE	FALSE	0.9	0.000738593	0.00232002	2.2e-14	58.3139
rs73213484	A	T	A	T	-0.0225766	0.000103051	0.141236	0.003968	FALSE	TRUE	FALSE	0.89	0.000904811	0.0028364	1.7e-15	63.3552
rs7331420	G	A	G	A	-0.0143702	0.000283407	0.285276	0.99121	FALSE	FALSE	FALSE	0.69	0.000699998	0.00220081	6.6e-11	42.6344
rs7357754	A	G	A	G	0.0141146	-0.000499947	0.500139	0.995477	FALSE	FALSE	FALSE	0.4	0.000631458	0.00198362	1.1e-12	50.6314
rs73601548	C	T	C	T	0.0177354	-0.00128342	0.114527	0.99454	FALSE	FALSE	FALSE	0.2	0.000992295	0.00311639	1.3e-08	32.3876
rs73985439	A	C	A	C	0.0136616	-0.0004987	0.307299	0.993873	FALSE	FALSE	FALSE	0.44	0.000684062	0.00214059	1.7e-10	40.732
rs7442885	C	G	C	G	-0.0228163	-0.000108639	0.214049	0.005307	FALSE	TRUE	FALSE	0.71	0.000768853	0.00241251	3.2e-21	89.4442
rs745249	C	T	C	T	0.0176118	0.00063675	0.281945	0.99183	FALSE	FALSE	FALSE	0.42	0.000702221	0.00219724	1.1e-15	64.2469
rs74750282	T	C	T	C	-0.0196382	-0.000134863	0.086623	0.990457	FALSE	FALSE	FALSE	0.91	0.00112271	0.00352561	2.5e-08	31.0266
rs7498665	A	G	A	G	0.0268646	0.00113893	0.399659	NA	FALSE	FALSE	FALSE	0.13	0.000643318	0.00201997	2.3e-40	176.877
rs7516554	C	T	C	T	0.0120066	0.000229279	0.399941	0.994642	FALSE	FALSE	FALSE	0.84	0.000643678	0.00201565	2.6e-09	35.4821
rs7519259	G	A	G	A	0.0140028	0.000145425	0.52836	0.991783	FALSE	FALSE	FALSE	0.92	0.000633619	0.00198381	1.7e-12	49.823
rs7539903	T	A	T	A	-0.0131691	-0.000370845	0.615562	0.995851	FALSE	TRUE	FALSE	0.55	0.000647465	0.0020273	8.3e-11	42.1965
rs754635	C	G	C	G	0.0219925	-0.00068671	0.886582	0.99768	FALSE	TRUE	FALSE	0.61	0.000991908	0.0031093	1.5e-12	50.0292
rs75499503	C	T	C	T	-0.0180331	-0.00128133	0.220101	0.964312	FALSE	FALSE	FALSE	0.1	0.000770629	0.00241845	8.9e-14	55.5989
rs7568228	G	C	G	C	-0.0119625	-0.000112634	0.52717	0.998837	FALSE	TRUE	TRUE	0.86	0.00063037	0.00197288	1.3e-09	36.7657
rs7571496	A	G	A	G	-0.0158916	-0.000830929	0.260545	0.989282	FALSE	FALSE	FALSE	0.27	0.000720377	0.00225454	1.8e-12	49.6843
rs76183894	T	C	T	C	-0.0219584	0.00152218	0.080747	0.988217	FALSE	FALSE	FALSE	0.2	0.00116207	0.00364437	1.7e-09	36.3042
rs7619139	T	A	T	A	0.0134537	4.86e-06	0.588616	0.992357	FALSE	TRUE	FALSE	0.95	0.000641294	0.00201061	2.2e-11	44.7742
rs765874	T	A	T	A	-0.0120592	-0.000524982	0.489362	0.00239	FALSE	TRUE	TRUE	0.38	0.000629628	0.00197569	1e-09	37.2563
rs76702514	C	G	C	G	-0.0164862	-0.00123573	0.210623	0.014292	FALSE	TRUE	FALSE	0.14	0.00077699	0.00243278	1.2e-11	45.9236
rs7683836	G	A	G	A	-0.0122469	-0.000315729	0.557215	0.993724	FALSE	FALSE	FALSE	0.54	0.000635546	0.00199427	8.2e-10	37.7124
rs7704382	C	G	C	G	0.0120126	-0.00115803	0.433528	0.003613	FALSE	TRUE	TRUE	0.061	0.000636183	0.00199631	1.8e-09	36.2091
rs7707394	G	A	G	A	-0.0192522	0.000617787	0.35732	0.999965	FALSE	FALSE	FALSE	0.2	0.00065599	0.00205858	8.6e-21	87.4632
rs7708584	A	G	A	G	-0.0159321	-0.000250457	0.572344	0.999606	FALSE	FALSE	FALSE	0.63	0.000635732	0.0019949	1.4e-15	63.7828
rs7761673	T	A	T	A	-0.0135915	7.16e-05	0.21988	0.006105	FALSE	TRUE	FALSE	0.94	0.000761667	0.0023901	1.3e-08	32.3372
rs7762794	A	G	A	G	0.0149077	-0.000383026	0.285408	NA	FALSE	FALSE	FALSE	0.73	0.000696744	0.00218606	9.1e-12	46.5047
rs7774	C	A	C	A	0.014988	-0.000571629	0.310467	0.986016	FALSE	FALSE	FALSE	0.42	0.000684054	0.00215169	3.3e-12	48.5208
rs7776021	G	A	G	A	0.0123701	8.45e-05	0.287599	0.99728	FALSE	FALSE	FALSE	0.84	0.000695625	0.00218251	1.4e-08	32.1243
rs7802342	T	G	T	G	0.0122748	-4.85e-05	0.288566	0.997739	FALSE	FALSE	FALSE	0.96	0.000694702	0.00218145	1.8e-08	31.662
rs7805441	C	T	C	T	0.0133747	-0.000681649	0.502261	0.987826	FALSE	FALSE	FALSE	0.3	0.000633354	0.00198884	1.8e-11	45.2239
rs784257	T	C	T	C	0.0179315	0.000924081	0.812541	0.989388	FALSE	FALSE	FALSE	0.29	0.000810807	0.00254968	2e-12	49.4609
rs7893571	G	T	G	T	0.0140553	0.000725887	0.665897	0.994358	FALSE	FALSE	FALSE	0.21	0.000669155	0.00210152	2.3e-11	44.7315
rs7924036	G	T	G	T	-0.0142836	-0.000942584	0.503265	0.999708	FALSE	FALSE	FALSE	0.14	0.00062973	0.0019778	5.1e-13	52.1568
rs7925100	G	A	G	A	0.014725	-5.26e-05	0.396117	0.999755	FALSE	FALSE	FALSE	0.9	0.000643965	0.0020221	3.3e-13	53.028
rs7944782	T	G	T	G	0.0157606	-8.68e-05	0.509784	0.990276	FALSE	FALSE	FALSE	0.77	0.000632908	0.00198748	2.2e-15	62.884
rs7947143	G	A	G	A	-0.0182782	-0.00120544	0.163483	0.996555	FALSE	FALSE	FALSE	0.14	0.000851907	0.00267522	8.3e-12	46.6818
rs79780963	C	T	C	T	0.0236803	0.000197003	0.077428	0.998558	FALSE	FALSE	FALSE	0.78	0.00117713	0.00369591	1.5e-10	41.0517
rs7996639	G	A	G	A	0.0145559	0.000909061	0.449354	0.983946	FALSE	FALSE	FALSE	0.12	0.000636958	0.00200245	3.6e-13	52.839
rs80135274	A	T	A	T	0.021339	0.000525707	0.070324	0.002706	FALSE	TRUE	FALSE	0.64	0.00123426	0.00388113	3.8e-08	30.2296
rs8015400	C	A	C	A	0.0213422	-5.46e-05	0.677097	NA	FALSE	FALSE	FALSE	0.83	0.00067339	0.00211709	6.7e-24	101.625
rs8020365	T	A	T	A	0.0251068	-0.00175038	0.220464	0.00705	FALSE	TRUE	FALSE	0.026	0.000761724	0.00239517	1e-25	109.878
rs8024137	A	T	A	T	0.0156329	-0.0001146	0.848207	0.993424	FALSE	TRUE	FALSE	0.8	0.000879995	0.00276778	1.6e-08	31.9019
rs8025516	T	G	T	G	-0.0146558	0.00039394	0.645928	0.995786	FALSE	FALSE	FALSE	0.5	0.000659965	0.00207578	1.7e-12	49.849
rs8076669	T	C	T	C	0.0140681	-0.000196368	0.561561	0.999027	FALSE	FALSE	FALSE	0.72	0.00063464	0.00199601	1.8e-12	49.6759
rs8089514	T	A	T	A	0.012988	-0.000354142	0.36868	0.024273	FALSE	TRUE	FALSE	0.79	0.000660139	0.00207588	3.9e-10	39.1453
rs8112818	A	G	A	G	-0.020696	-0.0010714	0.400329	0.993418	FALSE	FALSE	FALSE	0.075	0.000644162	0.00202712	1.8e-24	104.235
rs8132491	G	A	G	A	-0.015375	0.00024341	0.313023	0.949717	FALSE	FALSE	FALSE	0.68	0.00069624	0.00219317	2.4e-12	49.1457
rs815163	T	C	T	C	-0.016485	-0.000933215	0.563148	0.999197	FALSE	FALSE	FALSE	0.13	0.000634268	0.00198582	1e-16	68.9125
rs852042	A	G	A	G	-0.0131207	-0.000512733	0.758575	0.997829	FALSE	FALSE	FALSE	0.44	0.000734901	0.00231309	1.4e-08	32.1758
rs862320	C	T	C	T	-0.0231703	6.99e-05	0.40965	0.996471	FALSE	FALSE	FALSE	0.93	0.000641184	0.00201345	1.2e-30	132.429
rs879620	C	T	C	T	0.0241136	0.00158888	0.613237	0.994145	FALSE	FALSE	FALSE	0.024	0.000648471	0.00203595	2.3e-32	140.278
rs909001	C	G	C	G	0.0160597	-0.0016012	0.17211	0.000437	FALSE	TRUE	FALSE	0.05	0.000834675	0.00261353	8e-10	37.7589
rs909892	G	A	G	A	-0.0184105	0.000503058	0.134817	0.987768	FALSE	FALSE	FALSE	0.51	0.000925472	0.00291255	2.6e-10	39.9562
rs923994	A	G	A	G	-0.0145761	0.00151352	0.783195	0.992221	FALSE	FALSE	FALSE	0.027	0.000766198	0.00240219	1.3e-09	36.8187
rs9291822	C	T	C	T	-0.014263	-3.95e-05	0.514868	0.982415	FALSE	FALSE	FALSE	0.98	0.000635629	0.00199464	8.6e-13	51.132
rs9294260	G	A	G	A	0.014782	0.000590218	0.476559	0.987328	FALSE	FALSE	FALSE	0.38	0.000633602	0.00198818	1e-13	55.2783
rs9349235	C	T	C	T	0.0111809	8.71e-05	0.410635	0.994928	FALSE	FALSE	FALSE	0.99	0.000640393	0.00200924	2.6e-08	30.9663
rs935166	G	A	G	A	-0.0161066	-0.000777219	0.506805	0.996236	FALSE	FALSE	FALSE	0.19	0.000630406	0.00197292	3.2e-16	66.6483
rs9388446	T	A	T	A	0.0111013	0.000970422	0.515653	0.996123	FALSE	TRUE	TRUE	0.18	0.000630698	0.00197919	2e-08	31.461
rs9463175	C	T	C	T	-0.0115	-0.000367483	0.338958	0.983753	FALSE	FALSE	FALSE	0.69	0.000669623	0.00210115	4.4e-08	29.9558
rs9478496	T	C	T	C	0.0181836	0.000646239	0.164225	0.99252	FALSE	FALSE	FALSE	0.44	0.000852526	0.00267493	1.1e-11	46.2099
rs9515446	A	G	A	G	0.0151051	0.00139458	0.447709	NA	FALSE	FALSE	FALSE	0.039	0.000633165	0.00199052	3.2e-14	57.5856
rs9522180	C	T	C	T	-0.0141095	0.000623913	0.553392	0.993718	FALSE	FALSE	FALSE	0.3	0.000634036	0.00199325	1.5e-12	50.1072
rs9571687	C	A	C	A	-0.0135388	0.000494805	0.329363	0.997991	FALSE	FALSE	FALSE	0.37	0.000670956	0.0021094	1.4e-10	41.1948
rs961498	G	C	G	C	0.011981	0.00011609	0.503131	0.983618	FALSE	TRUE	TRUE	0.87	0.000634671	0.00199336	1.8e-09	36.1256
rs9638713	A	G	A	G	-0.0361735	7.23e-05	0.97477	0.988253	FALSE	FALSE	FALSE	0.95	0.00202418	0.00635399	1.2e-08	32.4107
rs9673839	A	G	A	G	0.0130337	0.000817813	0.490967	0.990576	FALSE	FALSE	FALSE	0.22	0.000633085	0.00198783	5.5e-11	42.9909
rs9830592	C	A	C	A	0.0154849	-0.000134479	0.582421	0.998541	FALSE	FALSE	FALSE	0.89	0.00063843	0.00200164	1e-14	59.8473
rs9839081	G	A	G	A	-0.011701	0.000855919	0.325232	0.968046	FALSE	FALSE	FALSE	0.2	0.000682705	0.00214045	4.6e-08	29.8838
rs9843653	T	C	T	C	0.0294509	-0.0010187	0.511652	0.996774	FALSE	FALSE	FALSE	0.052	0.000630034	0.00197538	2.9e-50	222.278
rs9876664	G	T	G	T	-0.0180478	-0.00192191	0.375389	0.99373	FALSE	FALSE	FALSE	0.0048	0.000651247	0.00204174	9.6e-19	78.1354
rs9888533	C	T	C	T	0.0120038	0.000696021	0.538079	0.966192	FALSE	FALSE	FALSE	0.34	0.000641855	0.0020182	2.7e-09	35.376
rs9926784	T	C	T	C	-0.023818	-0.00170668	0.184576	NA	FALSE	FALSE	FALSE	0.066	0.000811026	0.00254677	8.6e-21	87.4644
rs9951619	T	G	T	G	0.0144231	2.68e-05	0.767369	0.985888	FALSE	FALSE	FALSE	0.87	0.000749658	0.00235777	9.5e-10	37.4209

## Sheet: Sleep duration-ulcer(Discovery)
The statistics of the study phenotypes related to sleep duration and ulcer (Discovery)
SNP	effect_allele.exposure	other_allele.exposure	effect_allele.outcome	other_allele.outcome	beta.exposure	beta.outcome	eaf.exposure	eaf.outcome	remove	palindromic	ambiguous	pval.outcome	se.outcome	se.exposure	pval.exposure	F
rs10173260	T	C	T	C	-0.0128368	0.000332228	0.393765	0.61	FALSE	FALSE	FALSE	0.66	0.000643922	0.00231322	2.9e-08	30.795
rs10421649	T	A	T	A	-0.0132975	0.000979079	0.44303	0.13	FALSE	TRUE	TRUE	0.12	0.000638255	0.00229462	6.9e-09	33.5829
rs10483350	A	G	A	G	-0.017369	0.000939247	0.804582	0.24	FALSE	FALSE	FALSE	0.24	0.000796257	0.0028676	1.5e-09	36.687
rs10761674	C	T	C	T	0.0123329	4.54e-05	0.477334	0.94	FALSE	FALSE	FALSE	0.83	0.000630329	0.00226591	4.2e-08	29.6241
rs1079727	T	C	T	C	-0.0182922	0.00182155	0.842182	0.035	FALSE	FALSE	FALSE	0.026	0.000865045	0.00310347	5.3e-09	34.7406
rs10973207	G	T	G	T	-0.0204339	-0.00112724	0.842323	0.2	FALSE	FALSE	FALSE	0.21	0.000870653	0.00312394	6e-11	42.7856
rs11039544	G	A	G	A	0.018389	-0.000258157	0.837779	0.76	FALSE	FALSE	FALSE	0.78	0.000852992	0.00307361	1.9e-09	35.7947
rs11190970	G	A	G	A	0.015379	-0.00023496	0.798661	0.76	FALSE	FALSE	FALSE	0.79	0.000785952	0.00282318	4.6e-08	29.6742
rs112230981	A	G	A	G	0.0315275	-0.00169627	0.94984	0.25	FALSE	FALSE	FALSE	0.27	0.00146184	0.00522787	2.2e-09	36.3688
rs112252397	A	AG	A	AG	0.013492	0.0016549	0.511143	0.23	FALSE	FALSE	FALSE	0.22	0.00139193	0.00227203	3.4e-09	35.2634
rs113113059	T	C	T	C	0.0161406	-0.00156373	0.78	0.04	FALSE	FALSE	FALSE	0.039	0.000761269	0.00273732	8.4e-09	34.7687
rs11567976	C	T	C	T	-0.0128042	-0.00040251	0.429092	0.53	FALSE	FALSE	FALSE	0.41	0.000635096	0.00228516	2.1e-08	31.3958
rs11621908	C	T	C	T	0.0240951	0.00023016	0.917141	0.84	FALSE	FALSE	FALSE	0.82	0.00115898	0.00416298	5.6e-09	33.5003
rs11643715	C	G	C	G	-0.013895	2.59e-05	0.709058	0.97	FALSE	TRUE	FALSE	0.84	0.000693044	0.00249658	3.2e-08	30.9761
rs11885663	C	T	C	T	-0.0162176	0.000530913	0.752191	0.47	FALSE	FALSE	FALSE	0.41	0.000726728	0.00261811	8.6e-10	38.3705
rs12246842	A	G	A	G	0.0133949	-0.000327154	0.459815	0.6	FALSE	FALSE	FALSE	0.63	0.000632432	0.00227425	3.9e-09	34.6899
rs12567114	G	A	G	A	-0.0148307	0.000873223	0.724198	0.22	FALSE	FALSE	FALSE	0.22	0.000706763	0.0025403	4.3e-09	34.0842
rs12607679	T	C	T	C	0.0201387	0.000299203	0.737717	0.68	FALSE	FALSE	FALSE	0.64	0.000721062	0.00259284	8.3e-15	60.327
rs12791153	A	T	A	T	-0.0235481	-0.000192315	0.918911	0.87	FALSE	TRUE	FALSE	0.82	0.00117204	0.0042169	1.9e-08	31.1835
rs13109404	T	G	T	G	0.0312035	-0.000867212	0.928024	0.48	FALSE	FALSE	FALSE	0.49	0.00122425	0.00440829	1.4e-12	50.1033
rs151014368	G	A	G	A	-0.0160924	0.00170405	0.793742	0.03	FALSE	FALSE	FALSE	0.037	0.000782901	0.00281958	9.1e-09	32.5741
rs1517572	A	C	A	C	-0.0146443	-0.000437993	0.419464	0.49	FALSE	FALSE	FALSE	0.53	0.000638777	0.00229467	1.5e-10	40.7283
rs1553132	A	G	A	G	-0.0145068	0.000869545	0.741567	0.23	FALSE	FALSE	FALSE	0.36	0.000718838	0.00258447	2.5e-08	31.5065
rs17427571	A	G	A	G	0.0138255	-0.000282773	0.684313	0.68	FALSE	FALSE	FALSE	0.71	0.000677844	0.00243544	1.3e-08	32.226
rs174560	T	C	T	C	-0.0135751	-0.00179849	0.685785	0.008	FALSE	FALSE	FALSE	0.0086	0.000678435	0.00243675	2.8e-08	31.0359
rs17732997	C	G	C	G	0.0129345	9.71e-05	0.569098	0.88	FALSE	TRUE	TRUE	0.92	0.000636903	0.0022882	1.2e-08	31.953
rs1939455	G	T	G	T	0.0204253	-0.000534513	0.879446	0.59	FALSE	FALSE	FALSE	0.74	0.000991386	0.00356118	1.2e-08	32.8965
rs200787224	C	CA	C	CA	0.0155802	0.00183879	0.774682	0.38	FALSE	FALSE	FALSE	0.44	0.00208849	0.00270941	8.1e-09	33.0671
rs205024	C	T	C	T	-0.0138261	0.000785829	0.616265	0.22	FALSE	FALSE	FALSE	0.19	0.000646782	0.00232711	3.9e-09	35.2993
rs2072727	T	C	T	C	0.0132425	-0.000458103	0.43617	0.47	FALSE	FALSE	FALSE	0.56	0.000635399	0.00228506	7.9e-09	33.585
rs2079070	C	G	C	G	0.0175475	1.71e-05	0.264613	0.02	FALSE	TRUE	FALSE	0.98	0.000713185	0.00256638	7.5e-12	46.7507
rs2192528	A	G	A	G	0.0133687	0.000181094	0.480065	0.77	FALSE	FALSE	FALSE	0.75	0.000630578	0.0022692	2.7e-09	34.7083
rs2231265	A	G	A	G	-0.014955	-0.000759942	0.227711	0.31	FALSE	FALSE	FALSE	0.25	0.000749747	0.00269917	2.7e-08	30.6982
rs269054	T	A	T	A	-0.0136431	-0.00102538	0.577924	0.89	FALSE	TRUE	TRUE	0.092	0.000638201	0.00229327	2.1e-09	35.3929
rs2717076	C	T	C	T	-0.0184107	0.00133198	0.372584	0.041	FALSE	FALSE	FALSE	0.051	0.000651847	0.00234091	3.1e-15	61.8545
rs3027234	C	T	C	T	0.0151536	0.00104713	0.772849	0.16	FALSE	FALSE	FALSE	0.18	0.00075297	0.00270628	2.3e-08	31.3535
rs3095508	C	A	C	A	0.0153518	-0.00114981	0.593529	0.073	FALSE	FALSE	FALSE	0.083	0.000641037	0.00230437	3.1e-11	44.3827
rs34354917	C	A	C	A	0.0137464	-0.00149815	0.710472	0.031	FALSE	FALSE	FALSE	0.019	0.000696264	0.00250081	3.9e-08	30.2146
rs34731055	C	T	C	T	-0.0194603	-0.00025381	0.81911	0.76	FALSE	FALSE	FALSE	0.91	0.000817667	0.00294778	3.7e-11	43.5822
rs35531607	T	C	T	C	-0.0128402	-0.000577352	0.525917	0.36	FALSE	FALSE	FALSE	0.29	0.000632421	0.00227278	1.5e-08	31.9175
rs35662245	T	A	T	A	-0.0145968	-0.00035651	0.661256	0.59	FALSE	TRUE	FALSE	0.7	0.000666134	0.00239263	1.4e-09	37.219
rs365663	A	G	A	G	0.0146291	-0.000576828	0.545963	0.36	FALSE	FALSE	FALSE	0.39	0.000633963	0.00227857	1e-10	41.2202
rs374153	C	T	C	T	0.0176119	-0.00159881	0.158085	0.065	FALSE	FALSE	FALSE	0.066	0.000865552	0.00310308	9.1e-09	32.2127
rs3751046	A	G	A	G	-0.0194129	-0.00110426	0.853507	0.22	FALSE	FALSE	FALSE	0.24	0.00089263	0.00320818	1.1e-09	36.6154
rs376781756	G	T	G	T	0.0163512	-0.00154407	0.803805	0.34	FALSE	FALSE	FALSE	0.3	0.00162437	0.00298513	4e-08	30.0036
rs4592416	A	G	A	G	-0.0146828	-0.00174262	0.535593	0.0058	FALSE	FALSE	FALSE	0.0074	0.000631545	0.0022701	9.3e-11	41.8338
rs465700	C	G	C	G	0.0225148	-0.000384349	0.107834	0.29	FALSE	TRUE	FALSE	0.88	0.00102391	0.00367362	1.4e-09	37.5619
rs4767550	A	G	A	G	-0.0143001	-0.00102588	0.585862	0.11	FALSE	FALSE	FALSE	0.096	0.000642949	0.0023096	6.3e-10	38.3358
rs4841498	C	T	C	T	0.0139954	-0.00179436	0.48696	0.0045	FALSE	FALSE	FALSE	0.0078	0.000631144	0.00226922	1.2e-09	38.038
rs55658675	C	T	C	T	0.0131415	-0.00110573	0.644938	0.094	FALSE	FALSE	FALSE	0.076	0.00065941	0.00236892	2e-08	30.7744
rs56372231	C	T	C	T	-0.0169439	0.00225693	0.665907	0.00073	FALSE	FALSE	FALSE	0.0013	0.000668452	0.00239981	2.2e-12	49.8509
rs61796569	C	T	C	T	-0.0154442	-0.000462563	0.730417	0.52	FALSE	FALSE	FALSE	0.43	0.000713853	0.00256443	1.5e-09	36.2701
rs61985058	C	T	C	T	-0.0185938	0.00114401	0.856824	0.2	FALSE	FALSE	FALSE	0.23	0.000897079	0.00322893	1.3e-08	33.1603
rs62120041	T	C	T	C	0.0261113	0.00203423	0.933902	0.11	FALSE	FALSE	FALSE	0.095	0.00127404	0.00457497	9.6e-09	32.5747
rs6575005	T	C	T	C	0.0155637	0.00114265	0.757854	0.12	FALSE	FALSE	FALSE	0.12	0.000733855	0.00264172	4.4e-09	34.7098
rs7198661	T	C	T	C	0.0133829	-0.000786209	0.502318	0.21	FALSE	FALSE	FALSE	0.16	0.000632763	0.00227449	3.9e-09	34.6204
rs73219758	G	A	G	A	0.0164012	0.000147477	0.708064	0.83	FALSE	FALSE	FALSE	0.79	0.000694581	0.00249526	5.6e-11	43.2036
rs75539574	A	C	A	C	-0.0362482	0.0004771	0.914208	0.67	FALSE	FALSE	FALSE	0.73	0.00113265	0.00406522	6.9e-19	79.5069
rs7556815	G	A	G	A	-0.0407248	0.00193364	0.780856	0.011	FALSE	FALSE	FALSE	0.0061	0.000761855	0.00274023	1.3e-49	220.874
rs7644809	T	C	T	C	0.0130621	-0.000662819	0.421606	0.3	FALSE	FALSE	FALSE	0.27	0.000639727	0.00230148	1.6e-08	32.2115
rs7806045	T	C	T	C	0.0147916	-0.00128097	0.754703	0.08	FALSE	FALSE	FALSE	0.098	0.000731086	0.00262577	1.4e-08	31.7334
rs7915425	T	C	T	C	0.0190638	0.000527089	0.174682	0.52	FALSE	FALSE	FALSE	0.57	0.000828139	0.00298959	2e-10	40.6627
rs8038326	A	G	A	G	0.0159204	3.74e-05	0.72691	0.96	FALSE	FALSE	FALSE	0.96	0.00070593	0.0025407	2.8e-10	39.2646
rs8072993	T	G	T	G	-0.0174776	2.88e-06	0.363492	NA	FALSE	FALSE	FALSE	0.98	0.000784415	0.00282169	4.2e-10	38.3659
rs915416	C	G	C	G	0.0192587	-0.00194335	0.289947	0.0051	FALSE	TRUE	FALSE	0.0024	0.000693242	0.00249452	9.9e-15	59.6046
rs9345234	A	C	A	C	-0.0130117	-3.84e-05	0.421984	0.95	FALSE	FALSE	FALSE	0.95	0.000639282	0.00229893	1.8e-08	32.0344
rs9382445	T	C	T	C	0.014536	0.000311805	0.62305	0.63	FALSE	FALSE	FALSE	0.86	0.000649354	0.00233387	4.8e-10	38.7915

## Sheet: LST-ulcer(Discovery)
The statistics of the study phenotypes related to LST and ulcer (Discovery)
SNP	effect_allele.exposure	other_allele.exposure	effect_allele.outcome	other_allele.outcome	beta.exposure	beta.outcome	eaf.exposure	eaf.outcome	remove	palindromic	ambiguous	pval.outcome	se.outcome	se.exposure	pval.exposure	F
rs10041724	T	C	T	C	0.0249	-0.000341831	0.8071	0.998951	FALSE	FALSE	FALSE	0.7	0.000796845	0.0044	1.51e-08	32.0253
rs1017550	A	G	A	G	0.0196	-0.000266107	0.5864	0.994476	FALSE	FALSE	FALSE	0.69	0.000638677	0.0035	2.85e-08	31.36
rs10189857	A	G	A	G	-0.0274	-0.000459251	0.5653	NA	FALSE	FALSE	FALSE	0.53	0.000636245	0.0035	7.8e-15	61.2865
rs10222987	A	G	A	G	-0.0209	0.000621501	0.6355	0.99419	FALSE	FALSE	FALSE	0.45	0.000655526	0.0036	9.02e-09	33.7045
rs10253861	A	G	A	G	-0.0198	-0.00103191	0.5514	0.004425	FALSE	FALSE	FALSE	0.092	0.000634218	0.0035	1.48e-08	32.0033
rs10400776	A	C	A	C	-0.0259	0.000504216	0.2593	0.002447	FALSE	FALSE	FALSE	0.47	0.0007192	0.0044	3.45e-09	34.6493
rs10402308	A	G	A	G	0.0284	0.00176536	0.1801	0.004649	FALSE	FALSE	FALSE	0.027	0.000823325	0.005	1.47e-08	32.2624
rs10772643	T	C	T	C	-0.0385	0.00159216	0.8923	0.010904	FALSE	FALSE	FALSE	0.13	0.00102117	0.0062	5.88e-10	38.5601
rs10889193	A	C	A	C	0.0243	-0.000317941	0.5547	0.97695	FALSE	FALSE	FALSE	0.69	0.000640682	0.0039	4.94e-10	38.8225
rs10898811	A	T	A	T	-0.0217	-0.000754177	0.447	0.014571	FALSE	TRUE	TRUE	0.27	0.000637933	0.0039	2.28e-08	30.9592
rs11074658	T	C	T	C	-0.0239	-0.000976017	0.5913	0.993407	FALSE	FALSE	FALSE	0.1	0.000642084	0.0039	9.21e-10	37.5549
rs112172083	CA	C	CA	C	-0.0341	-0.000487543	0.8443	0.92522	FALSE	FALSE	FALSE	0.52	0.000904267	0.0058	3.35e-09	34.5663
rs11275375	T	TAATTAAAAATTATGTGAAAAC	T	TAATTAAAAATTATGTGAAAAC	-0.0418	0.00044522	0.6775	0.998995	FALSE	FALSE	FALSE	0.55	0.000672252	0.0043	2.59e-22	94.4965
rs11400257	CT	C	CT	C	0.0297	-0.00021287	0.2173	0.000214	FALSE	FALSE	FALSE	0.64	0.000762039	0.0049	1.09e-09	36.7384
rs11432855	A	AG	A	AG	-0.0268	-0.000808039	0.2752	0.879742	FALSE	FALSE	FALSE	0.17	0.000749638	0.0048	2.18e-08	31.1736
rs114590429	A	C	A	C	0.0376	-0.00110363	0.1157	0.001856	FALSE	FALSE	FALSE	0.45	0.000985161	0.006	3.03e-10	39.2711
rs12034148	C	G	C	G	0.0293	0.00197772	0.817	0.998788	FALSE	TRUE	FALSE	0.035	0.000815822	0.0052	1.64e-08	31.7489
rs12062845	A	C	A	C	0.0281	0.000896118	0.2158	0.000356	FALSE	FALSE	FALSE	0.24	0.000765907	0.0042	2.41e-11	44.7625
rs12206846	A	G	A	G	0.0199	0.000167336	0.4054	0.990232	FALSE	FALSE	FALSE	0.69	0.000643945	0.0036	2.1e-08	30.5563
rs12214364	T	G	T	G	-0.0197	0.000338427	0.5869	0.958839	FALSE	FALSE	FALSE	0.55	0.000651345	0.0036	4.87e-08	29.9452
rs12324720	A	G	A	G	-0.0271	-0.000466915	0.1756	0.00175	FALSE	FALSE	FALSE	0.51	0.000832756	0.0046	3.53e-09	34.7075
rs12425850	T	C	T	C	-0.0236	-0.000492323	0.286	0.998966	FALSE	FALSE	FALSE	0.5	0.000695926	0.0039	1.37e-09	36.618
rs12463321	A	G	A	G	-0.0317	-0.00126251	0.1478	0.027644	FALSE	FALSE	FALSE	0.14	0.000900352	0.0055	6.99e-09	33.2195
rs12617870	T	G	T	G	0.0263	0.00166432	0.5377	0.019115	FALSE	FALSE	FALSE	0.0079	0.000636618	0.0035	6.62e-14	56.4645
rs12678836	A	C	A	C	0.0232	0.000226922	0.424	0.997963	FALSE	FALSE	FALSE	0.65	0.0006376	0.0035	5.37e-11	43.938
rs12962050	A	G	A	G	-0.0234	-0.000681374	0.647	0.003222	FALSE	FALSE	FALSE	0.32	0.000658252	0.0036	1.18e-10	42.25
rs13017586	A	G	A	G	-0.0401	0.00130075	0.8493	0.992895	FALSE	FALSE	FALSE	0.11	0.000883163	0.0054	8.25e-14	55.1444
rs13089152	T	C	T	C	-0.0234	0.000977898	0.6691	0.969954	FALSE	FALSE	FALSE	0.17	0.000679485	0.0041	1.53e-08	32.5735
rs13107325	T	C	T	C	0.0404	0.00081493	0.0744	NA	FALSE	FALSE	FALSE	0.48	0.0011969	0.0067	1.79e-09	36.3591
rs13188731	A	T	A	T	0.0218	0.00119268	0.3671	0.007878	FALSE	TRUE	FALSE	0.088	0.000654259	0.004	4.54e-08	29.7025
rs13235840	A	T	A	T	-0.0313	-0.000205305	0.8186	0.993009	FALSE	TRUE	FALSE	0.74	0.000819664	0.005	3.48e-10	39.1876
rs1362910	A	G	A	G	0.0253	0.000114265	0.4188	0.991461	FALSE	FALSE	FALSE	0.84	0.000639813	0.0035	1.03e-12	52.2522
rs1391954	T	G	T	G	0.0245	3.43e-05	0.4439	0.000931	FALSE	FALSE	FALSE	0.83	0.000633367	0.004	1.51e-09	37.5156
rs142471757	CCT	C	CCT	C	-0.0279	0.000528389	0.7353	0.03247	FALSE	FALSE	FALSE	0.45	0.000725016	0.0046	1.65e-09	36.7869
rs1736523	C	G	C	G	0.0216	-0.000170434	0.5544	0.972562	FALSE	TRUE	TRUE	0.88	0.000641812	0.0039	2.75e-08	30.6746
rs17621391	T	C	T	C	0.0243	0.00126208	0.7351	0.995906	FALSE	FALSE	FALSE	0.092	0.000711553	0.0041	2.11e-09	35.1273
rs17801257	A	G	A	G	-0.0292	-0.000160777	0.1247	0.00577	FALSE	FALSE	FALSE	0.86	0.000961342	0.0053	2.92e-08	30.3539
rs1860337	T	C	T	C	-0.0253	0.000386661	0.5953	0.000671	FALSE	FALSE	FALSE	0.59	0.000641298	0.0039	9.08e-11	42.0835
rs1947066	A	G	A	G	0.0298	-0.000103243	0.8028	0.997511	FALSE	FALSE	FALSE	0.89	0.000791949	0.0044	8.54e-12	45.8698
rs197439	A	G	A	G	-0.0259	-0.000646045	0.6007	0.99774	FALSE	FALSE	FALSE	0.38	0.000642826	0.0039	3.29e-11	44.1032
rs1999065	T	C	T	C	0.0249	0.000902727	0.3377	0.997229	FALSE	FALSE	FALSE	0.16	0.000666978	0.0037	1.24e-11	45.2893
rs200307517	CT	C	CT	C	0.0279	0.00176619	0.6476	0.064927	FALSE	FALSE	FALSE	0.0061	0.00068063	0.0044	1.45e-10	40.2071
rs201374790	A	ATG	A	ATG	-0.0232	0.000342537	0.5812	0.970614	FALSE	FALSE	FALSE	0.64	0.00064726	0.0041	1.97e-08	32.019
rs2473977	A	T	A	T	0.0195	0.000814832	0.3862	0.001044	FALSE	TRUE	FALSE	0.19	0.000647474	0.0036	4.6e-08	29.3403
rs2529484	C	G	C	G	0.0221	-0.000559482	0.3515	0.006476	FALSE	TRUE	FALSE	0.46	0.000660919	0.0036	1.39e-09	37.686
rs262890	A	G	A	G	-0.0344	-0.000462009	0.7003	0.996717	FALSE	FALSE	FALSE	0.44	0.000688342	0.0042	2.06e-16	67.0839
rs2667382	A	T	A	T	0.0224	-0.000310659	0.4719	0.001218	FALSE	TRUE	TRUE	0.48	0.000630733	0.0039	6.7e-09	32.9888
rs2738284	A	G	A	G	-0.0215	0.000935607	0.3291	0.0032	FALSE	FALSE	FALSE	0.13	0.000669701	0.0037	7.05e-09	33.7655
rs2783992	T	C	T	C	-0.0242	0.000513837	0.5385	0.003898	FALSE	FALSE	FALSE	0.48	0.000631683	0.0038	3.36e-10	40.5568
rs2964252	A	G	A	G	-0.0235	0.000394019	0.3158	0.003851	FALSE	FALSE	FALSE	0.57	0.000678201	0.0037	3.16e-10	40.3397
rs34121636	A	AT	A	AT	-0.0242	0.000473527	0.5441	0.995987	FALSE	FALSE	FALSE	0.49	0.00063268	0.004	1.93e-09	36.6025
rs34864022	A	G	A	G	-0.0483	-0.00188713	0.9341	0.990186	FALSE	FALSE	FALSE	0.11	0.0012811	0.0078	4.71e-10	38.3447
rs35102403	CT	C	CT	C	-0.0396	0.00122991	0.1545	0.00107	FALSE	FALSE	FALSE	0.16	0.000870351	0.0056	1.07e-12	50.0051
rs35811473	A	C	A	C	0.0358	-0.000495964	0.1356	0.000874	FALSE	FALSE	FALSE	0.54	0.000914409	0.0059	9.86e-10	36.8182
rs35828495	T	TA	T	TA	-0.0325	-0.0013163	0.6673	0.98653	FALSE	FALSE	FALSE	0.072	0.00067188	0.0043	3.48e-14	57.1255
rs36079846	T	C	T	C	-0.0239	0.000176101	0.5205	0.999363	FALSE	FALSE	FALSE	0.82	0.000629476	0.0038	4.52e-10	39.5575
rs364789	A	G	A	G	0.0275	-0.000544296	0.7568	0.998567	FALSE	FALSE	FALSE	0.52	0.000733162	0.0044	2.79e-10	39.0625
rs3781412	A	G	A	G	-0.0208	-0.000471858	0.6005	NA	FALSE	FALSE	FALSE	0.52	0.000643809	0.0036	8.38e-09	33.3827
rs3791033	T	C	T	C	0.0331	0.00065666	0.669	0.996865	FALSE	FALSE	FALSE	0.32	0.000670514	0.0041	3.66e-16	65.1761
rs396321	T	C	T	C	-0.0213	0.00040858	0.5128	0.004018	FALSE	FALSE	FALSE	0.42	0.000630007	0.0035	1.29e-09	37.0359
rs421151	A	G	A	G	-0.036	-0.00030328	0.9161	0.989418	FALSE	FALSE	FALSE	0.79	0.00114579	0.0063	1.09e-08	32.6531
rs4311996	A	T	A	T	-0.0217	0.000370156	0.3873	0.004927	FALSE	TRUE	FALSE	0.62	0.000646885	0.0039	3.56e-08	30.9592
rs4416502	A	G	A	G	0.0291	0.000454369	0.1996	0.001793	FALSE	FALSE	FALSE	0.72	0.000785394	0.0048	1.38e-09	36.7539
rs4460001	A	C	A	C	-0.0193	-0.00088997	0.4324	0.017483	FALSE	FALSE	FALSE	0.18	0.000641441	0.0035	4.45e-08	30.4073
rs4483592	T	C	T	C	0.036	-0.000665404	0.1633	0.000458	FALSE	FALSE	FALSE	0.43	0.000851191	0.0052	3.97e-12	47.929
rs469565	T	C	T	C	-0.0259	0.000130468	0.7735	0.000498	FALSE	FALSE	FALSE	0.83	0.000751323	0.0046	1.51e-08	31.7018
rs4889530	A	T	A	T	-0.0253	-0.00144778	0.3812	0.001097	FALSE	TRUE	FALSE	0.03	0.000647564	0.0039	1.32e-10	42.0835
rs558134	T	C	T	C	-0.0225	-0.00117326	0.3835	0.004971	FALSE	FALSE	FALSE	0.077	0.000649358	0.0036	5.05e-10	39.0625
rs56110967	T	C	T	C	0.0356	-0.000221525	0.1114	0.998892	FALSE	FALSE	FALSE	0.71	0.000995857	0.0061	4.73e-09	34.0597
rs56151256	A	C	A	C	0.0285	-0.000589164	0.7498	0.999136	FALSE	FALSE	FALSE	0.32	0.000725436	0.0044	1.17e-10	41.9551
rs58087899	A	G	A	G	-0.0222	-0.000433472	0.4556	0.991524	FALSE	FALSE	FALSE	0.4	0.000634599	0.004	4.35e-08	30.8025
rs58541850	A	G	A	G	0.0522	-0.000805959	0.0585	0.003095	FALSE	FALSE	FALSE	0.47	0.00134453	0.0082	1.72e-10	40.5241
rs5862438	A	ATT	A	ATT	-0.0241	0.000420048	0.3594	0.017991	FALSE	FALSE	FALSE	0.45	0.000662101	0.0042	1.13e-08	32.9257
rs6010651	A	C	A	C	0.0235	-3.98e-05	0.6201	0.988868	FALSE	FALSE	FALSE	0.99	0.000651862	0.004	3.34e-09	34.5156
rs6073637	A	C	A	C	-0.0225	0.000117767	0.5235	0.997645	FALSE	FALSE	FALSE	0.75	0.000631119	0.0038	4.59e-09	35.0589
rs6102913	T	C	T	C	-0.0193	2.98e-05	0.4736	NA	FALSE	FALSE	FALSE	0.9	0.000629308	0.0035	2.97e-08	30.4073
rs62068672	T	C	T	C	0.0263	-0.000769058	0.798	0.009354	FALSE	FALSE	FALSE	0.33	0.00078793	0.0048	4.09e-08	30.0213
rs62134209	A	G	A	G	0.0538	0.00215233	0.953	0.991115	FALSE	FALSE	FALSE	0.19	0.0014981	0.0091	3.28e-09	34.9528
rs62151809	T	C	T	C	0.0228	0.00150447	0.4526	0.010989	FALSE	FALSE	FALSE	0.011	0.000634958	0.0039	3.9e-09	34.1775
rs62244886	C	G	C	G	0.0239	0.000940611	0.6038	0.994621	FALSE	TRUE	FALSE	0.16	0.00064516	0.0039	1.24e-09	37.5549
rs6457816	T	C	T	C	-0.0414	-0.000244414	0.9343	NA	FALSE	FALSE	FALSE	0.96	0.00125581	0.007	3.97e-09	34.9788
rs6556840	A	G	A	G	0.0204	-0.000464658	0.3366	0.005397	FALSE	FALSE	FALSE	0.59	0.000667259	0.0037	4.32e-08	30.3988
rs6685030	A	G	A	G	-0.0217	-0.000486138	0.48	0.002399	FALSE	FALSE	FALSE	0.47	0.000630957	0.0035	5.27e-10	38.44
rs68049022	T	C	T	C	0.0314	-0.000597603	0.7981	0.986954	FALSE	FALSE	FALSE	0.48	0.000790054	0.0048	6.18e-11	42.7934
rs6857	T	C	T	C	-0.0369	0.000688554	0.1689	0.003924	FALSE	FALSE	FALSE	0.45	0.00083877	0.0047	5.8e-15	61.6392
rs72157083	CA	C	CA	C	-0.0224	0.000902651	0.4328	0.025537	FALSE	FALSE	FALSE	0.19	0.000643175	0.0041	4.45e-08	29.8489
rs72671494	T	C	T	C	-0.0349	0.000790336	0.8595	0.965079	FALSE	FALSE	FALSE	0.4	0.000922743	0.0056	5.72e-10	38.8396
rs73405293	A	G	A	G	-0.0308	-0.00191292	0.147	0.00301	FALSE	FALSE	FALSE	0.028	0.000889525	0.0054	1.35e-08	32.5322
rs73420302	C	G	C	G	-0.03	-0.00107348	0.1785	0.017742	FALSE	TRUE	FALSE	0.22	0.000829647	0.0051	3.04e-09	34.6021
rs7430216	T	C	T	C	0.025	-0.000474625	0.2227	0.00305	FALSE	FALSE	FALSE	0.55	0.00075824	0.0042	2.5e-09	35.4308
rs743699	A	G	A	G	-0.0267	0.000341025	0.7433	0.996799	FALSE	FALSE	FALSE	0.58	0.000721175	0.0044	1.18e-09	36.8228
rs7615206	T	C	T	C	-0.0345	-0.000996272	0.5703	0.999657	FALSE	FALSE	FALSE	0.071	0.000635352	0.0035	1.5e-22	97.1633
rs7616518	A	G	A	G	0.0196	0.000131515	0.4499	0.989584	FALSE	FALSE	FALSE	0.91	0.000635105	0.0035	2.6e-08	31.36
rs76267866	A	T	A	T	-0.0297	-0.000472101	0.7923	0.997939	FALSE	TRUE	FALSE	0.54	0.000778195	0.0047	3.53e-10	39.9316
rs76602404	T	C	T	C	-0.0266	-0.00138996	0.2194	0.005012	FALSE	FALSE	FALSE	0.04	0.000759432	0.0049	4.38e-08	29.4694
rs7821826	T	C	T	C	0.0207	0.00109336	0.4925	0.001668	FALSE	FALSE	FALSE	0.12	0.000629999	0.0035	3.25e-09	34.9788
rs78394231	T	C	T	C	-0.0381	0.000660006	0.9015	0.99389	FALSE	FALSE	FALSE	0.66	0.00106348	0.0065	3.53e-09	34.3576
rs78451709	T	C	T	C	-0.0277	0.000158539	0.7954	0.972544	FALSE	FALSE	FALSE	0.89	0.000792037	0.0048	9.66e-09	33.3025
rs7875078	A	C	A	C	0.0204	0.000225838	0.4517	0.008775	FALSE	FALSE	FALSE	0.82	0.000634464	0.0035	7.41e-09	33.9722
rs7969719	T	C	T	C	0.0271	0.00186212	0.3131	0.002979	FALSE	FALSE	FALSE	0.0069	0.000679147	0.0037	4.46e-13	53.6457
rs7991062	C	G	C	G	-0.0335	0.000657213	0.6577	0.99307	FALSE	TRUE	FALSE	0.32	0.000665842	0.0041	1.32e-16	66.7609
rs841020	T	C	T	C	0.0269	-0.000193119	0.1923	0.003817	FALSE	FALSE	FALSE	0.78	0.000800612	0.0044	1.15e-09	37.3765
rs892087	T	C	T	C	-0.0284	-0.000314233	0.6335	0.000427	FALSE	FALSE	FALSE	0.63	0.000652422	0.004	9.98e-13	50.41
rs9278004	A	G	A	G	0.0394	-0.00011433	0.1487	0.006854	FALSE	FALSE	FALSE	0.66	0.000881729	0.0057	3.23e-12	47.7796
rs9513416	A	G	A	G	0.0281	6.52e-05	0.8411	0.995078	FALSE	FALSE	FALSE	0.9	0.000864071	0.0048	4.1e-09	34.2713
rs9713906	A	T	A	T	-0.0235	-0.00102124	0.7409	0.994987	FALSE	TRUE	FALSE	0.084	0.000719391	0.004	3.86e-09	34.5156
rs9867121	A	C	A	C	-0.0317	0.000843385	0.1829	0.011787	FALSE	FALSE	FALSE	0.34	0.00081522	0.005	2.02e-10	40.1956

## Sheet: MVPA-ulcer(Discovery)
The statistics of the study phenotypes related to MVPA and ulcer (Discovery)
SNP	effect_allele.exposure	other_allele.exposure	effect_allele.outcome	other_allele.outcome	beta.exposure	beta.outcome	eaf.exposure	eaf.outcome	remove	palindromic	ambiguous	pval.outcome	se.outcome	se.exposure	pval.exposure	F
rs10939943	T	TA	T	TA	0.0249	-0.00112254	0.6138	0.99527	FALSE	FALSE	FALSE	0.076	0.000647728	0.0043	7.53e-09	33.5322
rs1160545	T	C	T	C	0.0249	-0.00186542	0.4025	0.000238	FALSE	FALSE	FALSE	0.0058	0.000642123	0.0041	1.73e-09	36.8834
rs12357890	A	G	A	G	0.0225	-0.000194536	0.4431	0.98684	FALSE	FALSE	FALSE	0.65	0.00063735	0.0041	4.77e-08	30.116
rs142601240	A	AT	A	AT	-0.0428	-0.000368507	0.909	0.959706	FALSE	FALSE	FALSE	0.79	0.00111899	0.0074	8.97e-09	33.4522
rs1625595	T	C	T	C	-0.0213	-5.75e-05	0.4748	NA	FALSE	FALSE	FALSE	0.92	0.00063121	0.0032	1.9e-11	44.3057
rs1691471	T	C	T	C	0.0379	-0.00250213	0.3759	0.006099	FALSE	FALSE	FALSE	0.00012	0.000650863	0.0042	1.73e-19	81.4291
rs2668196	A	T	A	T	-0.0227	0.00162993	0.1908	0.004752	FALSE	TRUE	FALSE	0.039	0.00080203	0.004	2.09e-08	32.2056
rs370935521	T	C	T	C	0.0434	0.000395653	0.0926	0.083549	FALSE	FALSE	FALSE	0.55	0.00113732	0.0075	8.25e-09	33.4855
rs385301	T	C	T	C	-0.0284	-0.000213826	0.2637	0.002283	FALSE	FALSE	FALSE	0.7	0.000714038	0.0047	1.6e-09	36.5124
rs4352559	T	C	T	C	0.018	-4.44e-05	0.4964	0.987002	FALSE	FALSE	FALSE	0.99	0.00063376	0.0032	1.65e-08	31.6406
rs568546	T	C	T	C	0.0237	-0.000200013	0.5206	0.010534	FALSE	FALSE	FALSE	0.89	0.000632567	0.0041	5.89e-09	33.414
rs6427178	A	G	A	G	0.0229	0.000304145	0.5318	0.00083	FALSE	FALSE	FALSE	0.63	0.000630855	0.0041	1.71e-08	31.1963
rs7613360	T	C	T	C	-0.0247	0.000732678	0.3963	0.002908	FALSE	FALSE	FALSE	0.18	0.000644024	0.0042	2.77e-09	34.5856
rs9420	A	G	A	G	-0.0184	0.000723704	0.3367	0.998437	FALSE	FALSE	FALSE	0.32	0.000673409	0.0033	3.33e-08	31.0891
rs9835772	A	T	A	T	-0.0294	0.00177376	0.7575	0.997023	FALSE	TRUE	FALSE	0.015	0.000733346	0.0047	5.39e-10	39.129
rs9903845	A	C	A	C	-0.02	-2.66e-05	0.3104	0.002722	FALSE	FALSE	FALSE	0.98	0.000671911	0.0034	6.05e-09	34.6021

## Sheet: Vitamin C-ulcer(Discovery)
					The statistics of the study phenotypes related to Vitamin C and ulcer (Discovery)
SNP	effect_allele.exposure	other_allele.exposure	effect_allele.outcome	other_allele.outcome	beta.exposure	beta.outcome	eaf.exposure	eaf.outcome	remove	palindromic	ambiguous	pval.outcome	se.outcome	se.exposure	pval.exposure	F
rs10136000	A	G	A	G	0.0404	0.000462698	0.2825	0.014189	FALSE	FALSE	FALSE	0.47	0.000703556	0.0071	1.33e-08	32.3777
rs13028225	T	C	T	C	0.1016	-0.000904611	0.8569	0.992735	FALSE	FALSE	FALSE	0.29	0.000909903	0.0089	2.38e-30	130.319
rs2559850	A	G	A	G	0.0583	0.00018535	0.5979	0.023827	FALSE	FALSE	FALSE	0.65	0.000647086	0.0064	6.3e-20	82.9807
rs33972313	T	C	T	C	-0.3601	0.00138606	0.0319	NA	FALSE	FALSE	FALSE	0.35	0.00172601	0.0179	4.61e-90	404.707
rs56738967	C	G	C	G	0.041	0.000738932	0.321	0.00353	FALSE	TRUE	FALSE	0.19	0.0006784	0.0067	7.62e-10	37.4471
rs6693447	T	G	T	G	0.0393	0.00032716	0.5509	0.996481	FALSE	FALSE	FALSE	0.58	0.000631836	0.0064	6.25e-10	37.7073
rs7740812	A	G	A	G	-0.0384	0.000541745	0.4057	0.020182	FALSE	FALSE	FALSE	0.32	0.000649177	0.0064	1.88e-09	36
rs9895661	T	C	T	C	0.0625	0.000108963	0.817	NA	FALSE	FALSE	FALSE	0.73	0.000835165	0.0081	1.05e-14	59.5374

## Sheet: Vitamin D-ulcer(Discovery)
						The statistics of the study phenotypes related to Viramin D and ulcer (Discovery)
SNP	effect_allele.exposure	other_allele.exposure	effect_allele.outcome	other_allele.outcome	beta.exposure	beta.outcome	eaf.exposure	eaf.outcome	remove	palindromic	ambiguous	pval.outcome	se.outcome	se.exposure	pval.exposure	F
rs10070734	T	C	T	C	-0.0132137	0.00193954	0.290469	0.99558	FALSE	FALSE	FALSE	0.0041	0.000692746	0.00219753	1.82e-09	36.1559
rs10085881	T	C	T	C	0.0145575	0.000284805	0.717815	0.986612	FALSE	FALSE	FALSE	0.68	0.000701706	0.00223829	7.83e-11	42.3001
rs1038165	C	T	C	T	-0.0120567	-1.37e-05	0.416651	0.998395	FALSE	FALSE	FALSE	0.99	0.000637443	0.002018	2.31e-09	35.6956
rs1047891	C	A	C	A	0.0152142	0.000932452	0.684179	NA	FALSE	FALSE	FALSE	0.17	0.000676726	0.00214041	1.18e-12	50.5248
rs1048328	G	A	G	A	-0.0284424	-0.000810903	0.919753	NA	FALSE	FALSE	FALSE	0.43	0.00115891	0.00366643	8.66e-15	60.1791
rs10642047	A	ATTTC	A	ATTTC	0.0124079	-0.000705167	0.28438	0.995396	FALSE	FALSE	FALSE	0.32	0.000697079	0.0022155	2.14e-08	31.3656
rs10832262	C	T	C	T	0.0748282	-0.00117552	0.633979	0.98508	FALSE	FALSE	FALSE	0.075	0.000656677	0.00209928	2.84e-278	1270.54
rs10859995	T	C	T	C	0.0403465	-0.000781868	0.417366	NA	FALSE	FALSE	FALSE	0.16	0.000638394	0.0020206	1.06e-88	398.704
rs10908469	A	C	A	C	-0.0164389	-0.00010342	0.73029	0.996532	FALSE	FALSE	FALSE	0.75	0.000709971	0.00224585	2.49e-13	53.5777
rs11076175	A	G	A	G	-0.0230493	0.000848124	0.821642	0.996908	FALSE	FALSE	FALSE	0.33	0.000824541	0.00260705	9.48e-19	78.1658
rs11182428	T	C	T	C	0.0125352	-0.000991826	0.480005	0.998959	FALSE	FALSE	FALSE	0.079	0.00063033	0.00199379	3.23e-10	39.5279
rs11458206	T	TG	T	TG	-0.0138401	-0.000127681	0.727909	0.981949	FALSE	FALSE	FALSE	0.92	0.000710607	0.00226747	1.04e-09	37.2559
rs11542462	G	A	G	A	0.023334	-0.000369656	0.865656	NA	FALSE	FALSE	FALSE	0.55	0.0009237	0.00291776	1.27e-15	63.9557
rs115621755	C	T	C	T	0.0124309	-0.00126109	0.67288	0.997499	FALSE	FALSE	FALSE	0.06	0.00067079	0.00212296	4.76e-09	34.2864
rs11721204	C	T	C	T	-0.0136408	-0.000716707	0.561926	0.996739	FALSE	FALSE	FALSE	0.21	0.000635216	0.00201094	1.17e-11	46.0131
rs11732896	G	A	G	A	0.0160047	-0.000528033	0.701209	NA	FALSE	FALSE	FALSE	0.43	0.000686313	0.00217341	1.79e-13	54.2265
rs117592720	T	C	T	C	-0.0696861	-0.000942939	0.973916	0.947958	FALSE	FALSE	FALSE	0.55	0.00193652	0.00627824	1.26e-28	123.202
rs117862422	T	C	T	C	0.0547354	-0.00149205	0.986407	0.929038	FALSE	FALSE	FALSE	0.51	0.00264039	0.00863527	2.32e-10	40.1777
rs12056768	T	G	T	G	0.0234029	0.000461876	0.417091	0.99558	FALSE	FALSE	FALSE	0.36	0.000639549	0.00202418	6.44e-31	133.672
rs12123821	C	T	C	T	-0.0785529	0.000530736	0.952473	NA	FALSE	FALSE	FALSE	0.84	0.00148415	0.00467652	2.55e-63	282.149
rs12317268	A	G	A	G	0.0208967	0.00166057	0.848996	0.996276	FALSE	FALSE	FALSE	0.036	0.00087709	0.00278474	6.19e-14	56.3101
rs12372115	G	T	G	T	0.0217954	0.000952239	0.929281	0.996331	FALSE	FALSE	FALSE	0.42	0.001225	0.00387948	1.93e-08	31.5633
rs12462826	G	A	G	A	0.0123751	0.000664611	0.631278	0.990842	FALSE	FALSE	FALSE	0.36	0.000655867	0.00208027	2.7e-09	35.3882
rs1260326	T	C	T	C	-0.0206128	0.00137178	0.393435	NA	FALSE	FALSE	FALSE	0.038	0.000643015	0.00203644	4.42e-24	102.454
rs12721051	C	G	C	G	0.0163068	-0.000328548	0.813518	0.997842	FALSE	TRUE	FALSE	0.63	0.00080547	0.00255729	1.81e-10	40.661
rs12798050	C	T	C	T	-0.109998	0.00151651	0.169497	0.999238	FALSE	FALSE	FALSE	0.068	0.000830923	0.00264849	0	1724.94
rs12803256	A	G	A	G	-0.104243	0.000803005	0.223268	0.993136	FALSE	FALSE	FALSE	0.3	0.000752293	0.00239998	0	1886.59
rs138385079	T	TG	T	TG	-0.0137025	0.000469712	0.726827	0.989765	FALSE	FALSE	FALSE	0.41	0.00070724	0.00225257	1.18e-09	37.0035
rs142158911	G	A	G	A	-0.0255317	-0.00165819	0.885392	0.985258	FALSE	FALSE	FALSE	0.071	0.000991068	0.00314553	4.78e-16	65.8828
rs143488652	A	G	A	G	0.0638876	-0.00110514	0.986616	0.945247	FALSE	FALSE	FALSE	0.61	0.0026853	0.00868595	1.91e-13	54.1002
rs146128209	A	G	A	G	0.0575266	-0.000573618	0.92915	0.990211	FALSE	FALSE	FALSE	0.55	0.00122401	0.00389111	1.86e-49	218.57
rs1532085	A	G	A	G	-0.0261937	-0.000789589	0.385165	NA	FALSE	FALSE	FALSE	0.28	0.000646625	0.00204572	1.55e-37	163.946
rs1660870	A	G	A	G	-0.0186231	0.000528361	0.667336	0.999599	FALSE	FALSE	FALSE	0.31	0.000667352	0.00211247	1.19e-18	77.7182
rs1800588	C	T	C	T	0.0329215	0.000737284	0.784797	NA	FALSE	FALSE	FALSE	0.22	0.000764183	0.00242187	4.38e-42	184.781
rs200210321	A	AG	A	AG	-0.0407994	-0.00032299	0.926847	0.992708	FALSE	FALSE	FALSE	0.55	0.00121332	0.00383081	1.74e-26	113.43
rs2037511	G	A	G	A	-0.0181228	-0.000579477	0.833993	0.999168	FALSE	FALSE	FALSE	0.6	0.000845662	0.00267963	1.35e-11	45.7405
rs2074735	G	C	G	C	-0.0278196	0.000394842	0.935904	NA	FALSE	TRUE	TRUE	0.65	0.001284	0.00407045	8.23e-12	46.7108
rs212100	T	C	T	C	0.0661522	0.000810546	0.164001	0.99722	FALSE	FALSE	FALSE	0.47	0.000849999	0.00269018	1.6e-133	604.68
rs2131925	G	T	G	T	0.0229402	0.00114882	0.356375	NA	FALSE	FALSE	FALSE	0.049	0.000659555	0.0020845	3.61e-28	121.113
rs2207132	G	A	G	A	0.0345955	-0.00175903	0.96711	NA	FALSE	FALSE	FALSE	0.24	0.00175183	0.00557773	5.56e-10	38.4702
rs2229742	G	C	G	C	0.0251483	-0.00130515	0.896549	NA	FALSE	TRUE	TRUE	0.16	0.00103527	0.00327069	1.48e-14	59.1206
rs2248551	G	A	G	A	0.0233623	0.000306447	0.834778	0.998296	FALSE	FALSE	FALSE	0.73	0.000849179	0.0026823	3.04e-18	75.8606
rs2346264	A	C	A	C	0.0138826	-0.00109968	0.217315	0.986696	FALSE	FALSE	FALSE	0.15	0.000765337	0.00243596	1.2e-08	32.4789
rs2585442	C	G	C	G	-0.0356675	-0.00143474	0.759346	0.971973	FALSE	TRUE	FALSE	0.056	0.000740577	0.00237687	6.7e-51	225.182
rs2616279	C	T	C	T	0.0226477	0.00137566	0.848239	0.993793	FALSE	FALSE	FALSE	0.11	0.000875786	0.00278157	3.89e-16	66.2931
rs2642439	A	G	A	G	0.0144848	-0.000422211	0.314926	0.998283	FALSE	FALSE	FALSE	0.42	0.000677844	0.00214513	1.45e-11	45.5951
rs28374650	C	T	C	T	0.0135623	-0.00153047	0.756438	0.995771	FALSE	FALSE	FALSE	0.042	0.000730814	0.00232502	5.44e-09	34.0262
rs2847500	G	A	G	A	0.021925	-0.00144214	0.876497	NA	FALSE	FALSE	FALSE	0.14	0.000955813	0.00302751	4.42e-13	52.4455
rs28692966	G	A	G	A	-0.0148311	0.000541551	0.747064	0.993853	FALSE	FALSE	FALSE	0.45	0.000725684	0.00230018	1.13e-10	41.5741
rs2952289	C	T	C	T	-0.017715	-0.000988008	0.201968	0.992048	FALSE	FALSE	FALSE	0.17	0.000784062	0.00249217	1.18e-12	50.5274
rs31612	T	C	T	C	0.014528	-0.000612624	0.825562	0.985016	FALSE	FALSE	FALSE	0.53	0.000828999	0.00264902	4.15e-08	30.0775
rs325384	C	T	C	T	0.0141728	-0.0013624	0.715795	0.994178	FALSE	FALSE	FALSE	0.04	0.000699383	0.00221789	1.66e-10	40.8349
rs34040875	G	GA	G	GA	-0.0146352	0.00159573	0.315388	0.976864	FALSE	FALSE	FALSE	0.016	0.000682552	0.00218653	2.18e-11	44.8009
rs35408430	C	T	C	T	0.0214952	0.000444153	0.657806	0.997083	FALSE	FALSE	FALSE	0.48	0.000663305	0.00209979	1.36e-24	104.793
rs35831632	A	AT	A	AT	-0.0129076	-7.57e-05	0.64406	0.995707	FALSE	FALSE	FALSE	0.86	0.000659623	0.00208651	6.16e-10	38.2693
rs3814995	C	T	C	T	0.012558	-0.00163143	0.688405	NA	FALSE	FALSE	FALSE	0.014	0.000679821	0.00214992	5.18e-09	34.119
rs3849374	G	C	G	C	0.0161021	-0.00061281	0.821971	0.988828	FALSE	TRUE	FALSE	0.52	0.000819703	0.00261564	7.46e-10	37.8974
rs3925446	G	A	G	A	-0.0152166	0.00113307	0.800871	0.997137	FALSE	FALSE	FALSE	0.23	0.000789315	0.00249607	1.09e-09	37.1639
rs4121823	T	A	T	A	0.0192879	-0.00179415	0.154667	0.01558	FALSE	TRUE	FALSE	0.046	0.000874058	0.00277797	3.83e-12	48.2075
rs4327060	C	T	C	T	0.0243589	0.000618419	0.945604	NA	FALSE	FALSE	FALSE	0.66	0.00138428	0.00439221	2.92e-08	30.7574
rs4364259	G	A	G	A	-0.0159119	0.000486948	0.797852	0.982411	FALSE	FALSE	FALSE	0.62	0.000785681	0.00250595	2.16e-10	40.318
rs4694423	C	A	C	A	0.100742	-0.000906651	0.583561	0.998181	FALSE	FALSE	FALSE	0.12	0.000638847	0.0020221	0	2482.08
rs4900599	G	T	G	T	0.0128133	1.4e-05	0.661135	0.997678	FALSE	FALSE	FALSE	1	0.00066639	0.00210896	1.23e-09	36.9135
rs532436	G	A	G	A	0.0185345	-0.000801555	0.816208	0.999842	FALSE	FALSE	FALSE	0.15	0.000809949	0.00256813	5.31e-13	52.0868
rs58235267	C	G	C	G	0.0116434	0.000985132	0.512474	0.98318	FALSE	TRUE	TRUE	0.14	0.00063468	0.00202406	8.79e-09	33.0912
rs609799	C	A	C	A	-0.0148061	-0.000374552	0.820752	0.99822	FALSE	FALSE	FALSE	0.65	0.000821687	0.00259702	1.19e-08	32.5035
rs6123359	A	G	A	G	-0.0341831	0.000231612	0.897775	0.975807	FALSE	FALSE	FALSE	0.77	0.00103349	0.00331429	6.1e-25	106.376
rs61816766	T	C	T	C	-0.0876986	0.000353349	0.970896	0.941923	FALSE	FALSE	FALSE	0.81	0.00182884	0.00595617	4.52e-49	216.796
rs61891388	T	G	T	G	-0.0125532	-5.37e-05	0.544079	0.99328	FALSE	FALSE	FALSE	0.91	0.000634613	0.00200799	4.06e-10	39.0828
rs62007299	G	A	G	A	0.0133407	0.000101291	0.287463	0.998964	FALSE	FALSE	FALSE	0.96	0.000694834	0.00219977	1.32e-09	36.7792
rs62012775	A	T	A	T	0.0158394	0.000578064	0.824058	0.996236	FALSE	TRUE	FALSE	0.43	0.000826487	0.00261723	1.43e-09	36.6264
rs6547409	C	T	C	T	-0.0261229	0.00108418	0.950217	0.9786	FALSE	FALSE	FALSE	0.47	0.00144078	0.00459423	1.3e-08	32.3309
rs6671730	G	A	G	A	0.0147881	-4.82e-05	0.565714	0.994243	FALSE	FALSE	FALSE	0.93	0.00063582	0.00201077	1.92e-13	54.0879
rs6672758	C	T	C	T	-0.0175857	0.000101505	0.199128	0.987376	FALSE	FALSE	FALSE	0.89	0.000787073	0.00250898	2.4e-12	49.1275
rs6966728	C	T	C	T	0.0117532	9.93e-05	0.537368	0.98293	FALSE	FALSE	FALSE	0.88	0.000635723	0.00203758	8.01e-09	33.2723
rs71601787	G	A	G	A	-0.0422597	0.000106196	0.673283	0.989348	FALSE	FALSE	FALSE	0.93	0.000674009	0.00214201	1.22e-86	389.233
rs727857	G	A	G	A	0.0140184	5.8e-05	0.388511	0.990541	FALSE	FALSE	FALSE	0.94	0.000648316	0.00206152	1.05e-11	46.2404
rs73413596	T	C	T	C	-0.0216996	-0.00166983	0.926146	0.985606	FALSE	FALSE	FALSE	0.18	0.00119624	0.00382584	1.41e-08	32.1699
rs7439366	T	C	T	C	0.0322286	-0.000875176	0.544441	NA	FALSE	FALSE	FALSE	0.16	0.000631231	0.0019972	1.41e-58	260.399
rs7522116	C	T	C	T	0.0134641	0.000844515	0.433767	0.992736	FALSE	FALSE	FALSE	0.17	0.000637859	0.00202533	2.97e-11	44.194
rs7528419	A	G	A	G	-0.0197401	0.000729347	0.775329	NA	FALSE	FALSE	FALSE	0.3	0.000757001	0.00238729	1.35e-16	68.3736
rs7569755	G	A	G	A	-0.01425	0.00045254	0.70942	0.989349	FALSE	FALSE	FALSE	0.62	0.000695216	0.00221206	1.18e-10	41.4988
rs75741381	C	G	C	G	0.0166065	-0.000442849	0.852362	0.987004	FALSE	TRUE	FALSE	0.65	0.00088404	0.00282521	4.15e-09	34.5505
rs7675923	A	G	A	G	-0.0256184	-0.000307295	0.15599	0.99093	FALSE	FALSE	FALSE	0.58	0.000865567	0.00275942	1.63e-20	86.1923
rs77532868	C	T	C	T	-0.0265692	0.000758367	0.945958	NA	FALSE	FALSE	FALSE	0.58	0.00139541	0.00440069	1.56e-09	36.4515
rs7784802	A	T	A	T	-0.0138131	-0.000407063	0.639009	0.999179	FALSE	TRUE	FALSE	0.43	0.000655392	0.00207209	2.62e-11	44.4391
rs77924615	G	A	G	A	0.0166321	-0.000338982	0.806515	0.981428	FALSE	FALSE	FALSE	0.6	0.000799702	0.00255158	7.11e-11	42.4889
rs78649910	T	A	T	A	0.0211949	0.000582895	0.893821	0.97975	FALSE	TRUE	FALSE	0.49	0.0010153	0.00325203	7.15e-11	42.477
rs8018720	G	C	G	C	0.0378247	0.000681798	0.176673	NA	FALSE	TRUE	TRUE	0.46	0.000824802	0.00260904	1.26e-47	210.179
rs804281	A	G	A	G	-0.0132996	0.00099804	0.416395	0.997695	FALSE	FALSE	FALSE	0.16	0.000638955	0.00202139	4.72e-11	43.2889
rs8063565	G	C	G	C	-0.0147611	0.000706588	0.266418	0.001314	FALSE	TRUE	FALSE	0.32	0.00071179	0.00225195	5.57e-11	42.9655
rs8091117	C	A	C	A	0.0263626	-0.00147917	0.934702	NA	FALSE	FALSE	FALSE	0.3	0.00126939	0.0040284	5.98e-11	42.8264
rs9325107	G	T	G	T	-0.0112045	-0.000633153	0.558134	0.989201	FALSE	FALSE	FALSE	0.29	0.000636965	0.00202666	3.23e-08	30.5649
rs9409266	G	A	G	A	0.019633	-0.00139461	0.138899	0.996994	FALSE	FALSE	FALSE	0.084	0.000908232	0.00288097	9.45e-12	46.4404
rs9476310	C	T	C	T	-0.0117571	-0.000479797	0.488637	0.996822	FALSE	FALSE	FALSE	0.39	0.000631159	0.00200093	4.21e-09	34.5252
rs9490317	T	C	T	C	-0.011051	0.000803778	0.554106	0.992819	FALSE	FALSE	FALSE	0.21	0.000633613	0.00201182	3.95e-08	30.1734
rs9569209	C	T	C	T	0.0126503	0.000297916	0.714424	0.996701	FALSE	FALSE	FALSE	0.62	0.000695844	0.00220304	9.35e-09	32.9729
rs964184	G	C	G	C	-0.0431755	8.39e-05	0.131624	NA	FALSE	TRUE	TRUE	0.89	0.000924987	0.00294423	1.09e-48	215.046
rs9861009	T	C	T	C	-0.0140213	-0.000511784	0.272485	0.990919	FALSE	FALSE	FALSE	0.44	0.000708929	0.00225294	4.86e-10	38.7327
rs189407772	A	G	A	G	-0.0528039	-0.00379043	0.977306	0.945366	FALSE	FALSE	FALSE	0.066	0.00208615	0.00671977	3.9e-15	61.748
rs182244780	G	A	G	A	0.357349	0.000674096	0.986978	0.98056	FALSE	FALSE	FALSE	0.88	0.00277975	0.0087791	0	1656.86
rs2012736	C	A	C	A	0.0483073	0.0020634	0.919186	0.988759	FALSE	FALSE	FALSE	0.056	0.00114837	0.00366555	1.16e-39	173.679

## Sheet: Alcohol-ulcer(Replication)
The statistics of the study phenotypes related to alcohol and ulcer (Replication)
SNP	effect_allele.exposure	other_allele.exposure	effect_allele.outcome	other_allele.outcome	beta.exposure	beta.outcome	eaf.exposure	eaf.outcome	remove	palindromic	ambiguous	id.outcome	pval.outcome	se.outcome	outcome	mr_keep.outcome	pval_origin.outcome	data_source.outcome	X	CHROM	POS	STAT	pval.exposure	se.exposure	N	EFFECTIVE_N	exposure	mr_keep.exposure	id.exposure	action	SNP_index	mr_keep	samplesize.outcome
rs10085696	A	G	A	G	-0.016	0.00111399	0.201	0.813318	FALSE	FALSE	FALSE	OS73hc	0.9	0.00882694	outcome	TRUE	reported	textfile	18	7	69783020	41.4	1.24e-10	0.00249	537349	535056	exposure	TRUE	RJvc8t	2	1	TRUE	NA
rs10753661	G	A	G	A	-0.0113	0.000550621	0.702	0.314918	FALSE	FALSE	FALSE	OS73hc	0.94	0.0074014	outcome	TRUE	reported	textfile	1	1	165119792	30	4.24e-08	0.00209	535425	528279	exposure	TRUE	RJvc8t	2	1	TRUE	NA
rs1123285	C	G	C	G	-0.0127	0.00677535	0.339	0.329221	FALSE	TRUE	FALSE	OS73hc	0.36	0.00738029	outcome	TRUE	reported	textfile	29	14	57274519	36.7	1.36e-09	0.00208	537349	525940	exposure	TRUE	RJvc8t	2	1	TRUE	NA
rs11860773	T	C	T	C	-0.0155	0.00165687	0.176	0.804606	FALSE	FALSE	FALSE	OS73hc	0.85	0.00872327	outcome	TRUE	reported	textfile	33	16	73912503	37.7	8.35e-10	0.00251	535425	515422	exposure	TRUE	RJvc8t	2	1	TRUE	NA
rs1229984	T	C	T	C	0.209	0.0524542	0.953	0.0272096	FALSE	FALSE	FALSE	OS73hc	0.012	0.020835	outcome	TRUE	reported	textfile	12	4	100239319	927	1.6e-203	0.00673	537349	514602	exposure	TRUE	RJvc8t	2	1	TRUE	NA
rs1260326	T	C	T	C	0.0233	0.0148695	0.595	0.39568	FALSE	FALSE	FALSE	OS73hc	0.034	0.00701139	outcome	TRUE	reported	textfile	3	2	27730940	144	3.33e-33	0.00196	537349	532340	exposure	TRUE	RJvc8t	2	1	TRUE	NA
rs13024996	C	A	C	A	-0.0121	-0.00228465	0.352	0.630512	FALSE	FALSE	FALSE	OS73hc	0.75	0.00710752	outcome	TRUE	reported	textfile	7	2	144225215	35.9	2.08e-09	0.00201	537349	532239	exposure	TRUE	RJvc8t	2	1	TRUE	NA
rs13107325	C	T	C	T	-0.0369	-0.00919124	0.0654	0.925112	FALSE	FALSE	FALSE	OS73hc	0.48	0.0130511	outcome	TRUE	reported	textfile	14	4	103188709	86.8	1.23e-20	0.00395	537349	528164	exposure	TRUE	RJvc8t	2	1	TRUE	NA
rs13332432	C	G	C	G	0.0142	-0.00666744	0.296	0.290451	FALSE	TRUE	FALSE	OS73hc	0.38	0.00762788	outcome	TRUE	reported	textfile	34	16	85721809	42.8	5.94e-11	0.00219	535425	516946	exposure	TRUE	RJvc8t	2	1	TRUE	NA
rs1387766	G	A	G	A	-0.0108	-0.00700188	0.622	0.389798	FALSE	FALSE	FALSE	OS73hc	0.32	0.00703765	outcome	TRUE	reported	textfile	27	12	92081800	29.8	4.79e-08	0.00198	537349	535067	exposure	TRUE	RJvc8t	2	1	TRUE	NA
rs16854020	G	A	G	A	0.018	-0.00295908	0.127	0.870946	FALSE	FALSE	FALSE	OS73hc	0.77	0.0102296	outcome	TRUE	reported	textfile	11	4	42117559	38.7	4.82e-10	0.00289	537349	533501	exposure	TRUE	RJvc8t	2	1	TRUE	NA
rs17542254	A	G	A	G	0.0131	-0.00494275	0.251	0.717125	FALSE	FALSE	FALSE	OS73hc	0.52	0.00762753	outcome	TRUE	reported	textfile	26	11	113655696	37.5	8.96e-10	0.00214	537349	533884	exposure	TRUE	RJvc8t	2	1	TRUE	NA
rs2049045	G	C	G	C	-0.0137	-0.0148517	0.189	0.186249	FALSE	TRUE	FALSE	OS73hc	0.092	0.00881612	outcome	TRUE	reported	textfile	23	11	27694241	30.2	3.97e-08	0.00251	537349	532726	exposure	TRUE	RJvc8t	2	1	TRUE	NA
rs28601761	C	G	C	G	0.0116	0.00027493	0.405	0.41866	FALSE	TRUE	FALSE	OS73hc	0.97	0.00703632	outcome	TRUE	reported	textfile	21	8	126500031	33.4	7.6e-09	0.00201	537349	523035	exposure	TRUE	RJvc8t	2	1	TRUE	NA
rs28680958	G	A	G	A	-0.0136	-0.0196547	0.23	0.782617	FALSE	FALSE	FALSE	OS73hc	0.018	0.00831283	outcome	TRUE	reported	textfile	2	1	173848808	32.9	9.78e-09	0.00237	535425	532042	exposure	TRUE	RJvc8t	2	1	TRUE	NA
rs28712821	G	A	G	A	0.0284	0.0204268	0.594	0.39573	FALSE	FALSE	FALSE	OS73hc	0.0038	0.00706613	outcome	TRUE	reported	textfile	10	4	39413780	206	1.1e-46	0.00199	537349	525616	exposure	TRUE	RJvc8t	2	1	TRUE	NA
rs28929474	C	T	C	T	-0.0477	-0.0359594	0.0154	0.980229	FALSE	FALSE	FALSE	OS73hc	0.15	0.024675	outcome	TRUE	reported	textfile	30	14	94844947	44.6	2.39e-11	0.00719	537349	528430	exposure	TRUE	RJvc8t	2	1	TRUE	NA
rs331939	G	A	G	A	-0.0118	0.00582663	0.339	0.653564	FALSE	FALSE	FALSE	OS73hc	0.42	0.00720965	outcome	TRUE	reported	textfile	15	4	143654889	34.4	4.5e-09	0.00202	537349	536700	exposure	TRUE	RJvc8t	2	1	TRUE	NA
rs34121753	A	G	A	G	0.0112	0.00450493	0.532	0.42249	FALSE	FALSE	FALSE	OS73hc	0.52	0.00695411	outcome	TRUE	reported	textfile	35	17	7733833	32.2	1.39e-08	0.00199	537349	518183	exposure	TRUE	RJvc8t	2	1	TRUE	NA
rs34704785	C	T	C	T	-0.0114	-0.0186814	0.412	0.574414	FALSE	FALSE	FALSE	OS73hc	0.017	0.00783344	outcome	TRUE	reported	textfile	28	13	68117681	29.9	4.52e-08	0.00214	537349	470466	exposure	TRUE	RJvc8t	2	1	TRUE	NA
rs4309187	A	C	A	C	0.0149	0.0187375	0.697	0.317948	FALSE	FALSE	FALSE	OS73hc	0.011	0.00739948	outcome	TRUE	reported	textfile	25	11	113412443	50.2	1.37e-12	0.0021	537349	531063	exposure	TRUE	RJvc8t	2	1	TRUE	NA
rs4752999	C	T	C	T	-0.0145	0.006839	0.321	0.677071	FALSE	FALSE	FALSE	OS73hc	0.35	0.00733459	outcome	TRUE	reported	textfile	24	11	47428565	49.5	2.03e-12	0.00207	533585	529379	exposure	TRUE	RJvc8t	2	1	TRUE	NA
rs4916723	A	C	A	C	-0.0115	0.0104244	0.404	0.579353	FALSE	FALSE	FALSE	OS73hc	0.14	0.00702836	outcome	TRUE	reported	textfile	16	5	87854395	33.3	8.07e-09	0.00199	537349	522630	exposure	TRUE	RJvc8t	2	1	TRUE	NA
rs528301	G	A	G	A	0.0156	0.00794455	0.605	0.445163	FALSE	FALSE	FALSE	OS73hc	0.25	0.00690086	outcome	TRUE	reported	textfile	5	2	45154908	64	1.25e-15	0.00195	537349	533111	exposure	TRUE	RJvc8t	2	1	TRUE	NA
rs55872084	G	T	G	T	0.0129	0.00905523	0.218	0.755439	FALSE	FALSE	FALSE	OS73hc	0.26	0.00801426	outcome	TRUE	reported	textfile	17	5	155902003	31.5	1.98e-08	0.00228	537349	529669	exposure	TRUE	RJvc8t	2	1	TRUE	NA
rs55932213	A	G	A	G	0.0129	0.0163533	0.701	0.256329	FALSE	FALSE	FALSE	OS73hc	0.041	0.0080134	outcome	TRUE	reported	textfile	22	9	108755622	31.7	1.8e-08	0.0023	537349	515956	exposure	TRUE	RJvc8t	2	1	TRUE	NA
rs6106989	G	A	G	A	0.0113	0.0044749	0.628	0.395941	FALSE	FALSE	FALSE	OS73hc	0.52	0.00703977	outcome	TRUE	reported	textfile	38	20	25027630	30.2	3.81e-08	0.00204	537349	520623	exposure	TRUE	RJvc8t	2	1	TRUE	NA
rs62135521	G	T	G	T	-0.0272	0.00400831	0.0378	0.951494	FALSE	FALSE	FALSE	OS73hc	0.8	0.0159639	outcome	TRUE	reported	textfile	4	2	44296002	32.9	9.91e-09	0.0047	537349	516744	exposure	TRUE	RJvc8t	2	1	TRUE	NA
rs6951574	T	C	T	C	0.0135	0.00285111	0.459	0.53195	FALSE	FALSE	FALSE	OS73hc	0.68	0.00694451	outcome	TRUE	reported	textfile	20	7	153489744	43.4	4.44e-11	0.00205	537349	508848	exposure	TRUE	RJvc8t	2	1	TRUE	NA
rs78234152	G	A	G	A	0.0275	0.00698766	0.0986	0.897449	FALSE	FALSE	FALSE	OS73hc	0.54	0.0113251	outcome	TRUE	reported	textfile	13	4	100279889	81.1	2.18e-19	0.00306	537349	534076	exposure	TRUE	RJvc8t	2	1	TRUE	NA
rs79616692	G	C	G	C	0.019	-0.0131721	0.11	0.107757	FALSE	TRUE	FALSE	OS73hc	0.24	0.011105	outcome	TRUE	reported	textfile	32	16	72338507	35.6	2.38e-09	0.00315	535425	529527	exposure	TRUE	RJvc8t	2	1	TRUE	NA
rs838145	G	A	G	A	-0.0161	0.0051497	0.584	0.456984	FALSE	FALSE	FALSE	OS73hc	0.46	0.00692443	outcome	TRUE	reported	textfile	37	19	49248730	66.3	3.87e-16	0.00198	537349	521587	exposure	TRUE	RJvc8t	2	1	TRUE	NA

## Sheet: Smoking-ulcer(Replication)
The statistics of the study phenotypes related to smoking and ulcer (Replication)
SNP	effect_allele.exposure	other_allele.exposure	effect_allele.outcome	other_allele.outcome	beta.exposure	beta.outcome	eaf.exposure	eaf.outcome	remove	palindromic	ambiguous	pval.outcome	se.outcome	F	pval.exposure	se.exposure
rs11725618	T	C	T	C	0.0187	0.0113031	0.287	0.731081	FALSE	FALSE	FALSE	0.15	0.00793038	34.3	4.67e-09	0.00319
rs2072659	C	G	C	G	-0.0359	0.00603318	0.105	0.103883	FALSE	TRUE	FALSE	0.61	0.0118358	49.8	1.71e-12	0.00526
rs2084533	C	T	C	T	0.0166	-0.00642068	0.319	0.688879	FALSE	FALSE	FALSE	0.39	0.00745541	32.5	1.22e-08	0.00293
rs215600	G	A	G	A	-0.0246	0.0128428	0.64	0.358413	FALSE	FALSE	FALSE	0.073	0.00717308	73.3	1.1e-17	0.00287
rs2273500	T	C	T	C	0.0347	-0.00240519	0.159	0.854876	FALSE	FALSE	FALSE	0.81	0.00975287	76.3	2.47e-18	0.00398
rs2386571	A	C	A	C	-0.0159	-0.00866273	0.57	0.44913	FALSE	FALSE	FALSE	0.21	0.00691658	32.8	1.03e-08	0.00278
rs2424888	G	A	G	A	0.017	0.000880986	0.405	0.632552	FALSE	FALSE	FALSE	0.9	0.00719711	35.3	2.76e-09	0.00287
rs3025383	T	C	T	C	-0.0292	-0.00631786	0.18	0.817369	FALSE	FALSE	FALSE	0.48	0.00892626	67.4	2.22e-16	0.00359
rs34406232	C	A	C	A	-0.0739	-0.0275781	0.0259	0.973527	FALSE	FALSE	FALSE	0.2	0.0213934	77.5	1.33e-18	0.00833
rs4785587	G	A	G	A	-0.0171	0.0062022	0.511	0.464322	FALSE	FALSE	FALSE	0.37	0.00694837	36.9	1.27e-09	0.00283
rs56113850	T	C	T	C	0.056	-0.00796194	0.568	0.42243	FALSE	FALSE	FALSE	0.25	0.00694457	366	1.1e-81	0.00291
rs58379124	T	C	T	C	0.0337	0.000752137	0.748	0.23063	FALSE	FALSE	FALSE	0.93	0.00816355	106	9e-25	0.00331
rs632811	A	G	A	G	-0.019	0.00915881	0.351	0.669364	FALSE	FALSE	FALSE	0.21	0.00733243	32.8	1.03e-08	0.00328
rs73229090	C	A	C	A	0.0282	-0.00395234	0.113	0.882624	FALSE	FALSE	FALSE	0.71	0.0107873	40.1	2.44e-10	0.00447
rs7431710	G	A	G	A	-0.0173	-0.00598059	0.644	0.343652	FALSE	FALSE	FALSE	0.41	0.00721456	36.2	1.82e-09	0.00287
rs75494138	C	T	C	T	0.0295	0.00754	0.0618	0.928008	FALSE	FALSE	FALSE	0.57	0.0132844	32.1	1.45e-08	0.00523
rs787362	T	A	T	A	0.0151	0.00779314	0.452	0.417217	FALSE	TRUE	TRUE	0.26	0.00698363	29.9	4.5e-08	0.00276
rs790564	A	C	A	C	-0.0205	0.00228642	0.719	0.277098	FALSE	FALSE	FALSE	0.77	0.0077097	43.6	3.97e-11	0.0031
rs7928017	C	A	C	A	-0.0165	-0.0117114	0.413	0.557334	FALSE	FALSE	FALSE	0.091	0.00693082	35.1	3.14e-09	0.0028
rs7951365	T	C	T	C	0.0196	0.00116841	0.306	0.686195	FALSE	FALSE	FALSE	0.88	0.00745909	42.6	6.63e-11	0.00301
rs8034191	T	C	T	C	0.0906	-0.0136448	0.328	0.665449	FALSE	FALSE	FALSE	0.061	0.00727882	961	4.8e-211	0.00292
rs806798	T	C	T	C	-0.0155	-0.0122807	0.543	0.525696	FALSE	FALSE	FALSE	0.073	0.00686051	31.1	2.48e-08	0.00279
rs895330	C	G	C	G	-0.0198	-0.013532	0.206	0.193066	FALSE	TRUE	FALSE	0.12	0.00872205	30.9	2.68e-08	0.0036

[truncated: 6 more sheets: BMI-ulcer(Replication), Sleep-ulcer(Replication), LST-ulcer(Replication), MVPA-ulcer(Replication), Vitamin C-ulcer(Replication), Vitamin D-ulcer(Replication)]
