# Supplementary material for: Obesity, Lifestyle Habits and Nutrients in Relation to Oral Ulcers: A Comprehensive Mendelian Randomization Study
Source: Health Sci Rep. 2026 Jul 16;9(7):e72829. doi: 10.1002/hsr2.72829 (PMC13373697; doi:10.1002/hsr2.72829)
Supplement: Supplementary file 3 — Supporting File 3 [file HSR2-9-e72829-s004.xlsx]

## Sheet: Alcohol-ulcer
The detailed results of these three MR methods between alcohol and ulcer
Discovery
	method	nsnp	b	se	pval	lo_ci	up_ci	or	or_lci95	or_uci95
1	MR Egger	31	0.0279926	0.0107789	0.0146177	0.00686598	0.0491192	1.02839	1.00689	1.05035
2	Weighted median	31	0.0231939	0.00864292	0.00728392	0.00625382	0.0401341	1.02347	1.00627	1.04095
3	Inverse variance weighted	31	0.0247564	0.00712901	0.000515392	0.0107835	0.0387293	1.02507	1.01084	1.03949
Replication
	method	nsnp	b	se	pval	lo_ci	up_ci	or	or_lci95	or_uci95
1	MR Egger	32	0.299721	0.117982	0.0164862	0.0684759	0.530966	1.34948	1.07087	1.70057
2	Weighted median	32	0.251102	0.0953993	0.00848559	0.064119	0.438084	1.28544	1.06622	1.54974
3	Inverse variance weighted	32	0.277843	0.0775442	0.000339641	0.125856	0.429829	1.32028	1.13412	1.53699
Meta
	method		b	se	pval	lo_ci	up_ci	or	or_lci95	or_uci95
1	MR Egger		0.0302	0.0107	0.0048	0.0092	0.0513	1.03066	1.00092	1.05264
2	Weighted median		0.0252	0.0087	0.0036	0.0082	0.0422	1.02552	1.00823	1.0421
3	Inverse variance weighted		0.269	0.0071	0.0002	0.013	0.0408	1.02727	1.01309	1.04164

## Sheet: Smoking-ulcer
The detailed results of these three MR methods between smoking and ulcer
Discovery
	method	nsnp	b	se	pval	lo_ci	up_ci	or	or_lci95	or_uci95
1	MR Egger	21	-0.017953	0.0152913	0.254876	-0.047924	0.012018	0.982207	0.953206	1.01209
2	Weighted median	21	-0.0111738	0.00899013	0.213906	-0.0287944	0.00644686	0.988888	0.971616	1.00647
3	Inverse variance weighted	21	0.000607859	0.00668912	0.927594	-0.0125028	0.0137185	1.00061	0.987575	1.01381
Replication
	method	nsnp	b	se	pval	lo_ci	up_ci	or	or_lci95	or_uci95
1	MR Egger	22	-0.21318	0.0941462	0.0348204	-0.397707	-0.0286537	0.808011	0.671859	0.971753
2	Weighted median	22	-0.145184	0.0700685	0.0382632	-0.282518	-0.00784936	0.864863	0.753883	0.992181
3	Inverse variance weighted	22	-0.0568614	0.057197	0.320159	-0.168968	0.0552448	0.944725	0.844536	1.0568
Meta
	method		b	se	pval	lo_ci	up_ci	or	or_lci95	or_uci95
1	MR Egger		-0.023	0.0151	0.128	-0.0526	0.0066	0.977263	0.948759	1.00662
2	Weighted median		-0.00134	0.009	0.1345	-0.031	0.0042	0.986689	0.969476	1.00421
3	Inverse variance weighted		-0.0002	0.0066	0.9799	-0.0132	0.0129	0.9998	0.986887	1.01298

## Sheet: BMI-ulcer
The detailed results of these three MR methods between BMI and ulcer
Discovery
	method	nsnp	b	se	pval	lo_ci	up_ci	or	or_lci95	or_uci95
1	MR Egger	415	0.0149862	0.00722749	0.0387448	0.000820344	0.0291521	1.0151	1.00082	1.02958
2	Weighted median	415	0.00318017	0.00327465	0.331475	-0.00323814	0.00959847	1.00319	0.996767	1.00964
3	Inverse variance weighted	415	0.00697216	0.00226171	0.00205137	0.00253921	0.0114051	1.007	1.00254	1.01147
Replication
	method	nsnp	b	se	pval	lo_ci	up_ci	or	or_lci95	or_uci95
1	MR Egger	422	0.100101	0.0805623	0.214733	-0.0578008	0.258003	1.10528	0.943838	1.29434
2	Weighted median	422	0.0327857	0.0369068	0.374358	-0.0395516	0.105123	1.03333	0.96122	1.11085
3	Inverse variance weighted	422	0.0692798	0.0247125	0.00505616	0.0208433	0.117716	1.07174	1.02106	1.12492
Meta
	method		b	se	pval	lo_ci	up_ci	or	or_lci95	or_uci95
1	MR Egger		0.0156	0.0072	0.0301	0.0015	0.0297	1.01572	1.0015	1.03015
2	Weighted median		0.0034	0.0034	0.3164	-0.0033	0.0101	1.00341	0.996705	1.01015
3	Inverse variance weighted		0.0075	0.0023	0.0009	0.0032	0.0119	1.00753	1.0031	1.01197

## Sheet: Sleep-ulcer
The detailed results of these three MR methods between sleep and ulcer
Discovery
	method	nsnp	b	se	pval	lo_ci	up_ci	or	or_lci95	or_uci95
1	MR Egger	64	-0.0424103	0.02672	0.117552	-0.0947814	0.00996087	0.958476	0.909572	1.01001
2	Weighted median	64	-0.0187354	0.00890783	0.0354434	-0.0361948	-0.0012761	0.981439	0.964452	0.998725
3	Inverse variance weighted	64	-0.0190714	0.00723135	0.00835625	-0.0332449	-0.00489798	0.981109	0.967302	0.995114
Replication
	method	nsnp	b	se	pval	lo_ci	up_ci	or	or_lci95	or_uci95
1	MR Egger	56	-0.372722	0.244519	0.133267	-0.851978	0.106535	0.688857	0.42657	1.11242
2	Weighted median	56	-0.152198	0.0961998	0.113627	-0.340749	0.036354	0.858818	0.711237	1.03702
3	Inverse variance weighted	56	-0.191155	0.0678856	0.00486504	-0.324211	-0.058099	0.826005	0.723098	0.943557
Meta
	method		b	se	pval	lo_ci	up_ci	or	or_lci95	or_uci95
1	MR Egger		-0.0463	0.0266	0.0813	-0.0984	0.0058	0.954755	0.906286	1.00582
2	Weighted median		-0.02	0.0093	0.0304	-0.0382	-0.0019	0.818731	0.96252	0.998102
3	Inverse variance weighted		-0.021	0.0072	0.0035	-0.0351	-0.0069	0.979219	0.965509	0.993124

## Sheet: LST-ulcer
The detailed results of these three MR methods between LST and ulcer
Discovery
	method	nsnp	b	se	pval	lo_ci	up_ci	or	or_lci95	or_uci95
1	MR Egger	104	-0.010418	0.0135301	0.443086	-0.0369369	0.0161009	0.989636	0.963737	1.01623
2	Weighted median	104	2.62259e-05	0.00418045	0.994995	-0.00816746	0.00821992	1.00003	0.991866	1.00825
3	Inverse variance weighted	104	0.00720603	0.0028991	0.012933	0.00152379	0.0128883	1.00723	1.00152	1.01297
Replication
	method	nsnp	b	se	pval	lo_ci	up_ci	or	or_lci95	or_uci95
1	MR Egger	92	-0.23449	0.154806	0.133344	-0.537909	0.0689294	0.790974	0.583968	1.07136
2	Weighted median	92	0.0788864	0.0461537	0.0874115	-0.0115747	0.169348	1.08208	0.988492	1.18453
3	Inverse variance weighted	92	0.102496	0.0347132	0.00315066	0.0344579	0.170534	1.10793	1.03506	1.18594
Meta
	method		b	se	pval	lo_ci	up_ci	or	or_lci95	or_uci95
1	MR Egger		-0.0121	0.0135	0.3687	-0.0385	0.0143	0.987973	0.962232	1.0144
2	Weighted median		0.0005	0.004	0.8938	-0.0073	0.0084	1.0005	0.992727	1.00843
3	Inverse variance weighted		0.0079	0.0029	0.0063	0.0022	0.0136	1.00793	1.0022	1.01369

## Sheet: MVPA-ulcer
The detailed results of these three MR methods between MVPA and ulcer
Discovery
	method	nsnp	b	se	pval	lo_ci	up_ci	or	or_lci95	or_uci95
1	MR Egger	16	-0.0452151	0.0353859	0.222112	-0.114571	0.0241413	0.955792	0.891748	1.02444
2	Weighted median	16	-0.00862024	0.0102871	0.402052	-0.028783	0.0115426	0.991417	0.971627	1.01161
3	Inverse variance weighted	16	-0.0267147	0.00838159	0.00143606	-0.0431426	-0.0102868	0.973639	0.957775	0.989766
Replication
	method	nsnp	b	se	pval	lo_ci	up_ci	or	or_lci95	or_uci95
1	MR Egger	9	-1.40295	0.727495	0.0951376	-2.82884	0.0229442	0.245871	0.0590815	1.02321
2	Weighted median	9	-0.233423	0.146709	0.111597	-0.520973	0.0541278	0.791819	0.593942	1.05562
3	Inverse variance weighted	9	-0.299589	0.111357	0.00713775	-0.517848	-0.0813293	0.741123	0.595801	0.92189
Meta
	method		b	se	pval	lo_ci	up_ci	or	or_lci95	or_uci95
1	MR Egger		-0.0484	0.0353	0.1707	-0.1177	0.0209	0.952753	0.888963	1.02112
2	Weighted median		-0.0097	0.0104	0.35	-0.0302	0.0107	0.990347	0.970252	1.01076
3	Inverse variance weighted		-0.0267	0.0084	0.0014	-0.0431	-0.0104	0.973653	0.957816	0.989654

## Sheet: Vitamin C-ulcer
The detailed results of these three MR methods between Vitamin C and ulcer
Discovery
	method	nsnp	b	se	pval	lo_ci	up_ci	or	or_lci95	or_uci95
1	MR Egger	8	-0.00613551	0.00527047	0.288564	-0.0164656	0.00419462	0.993883	0.983669	1.0042
2	Weighted median	8	-0.00287586	0.00436406	0.509905	-0.0114294	0.00567771	0.997128	0.988636	1.00569
3	Inverse variance weighted	8	-0.00186294	0.0034497	0.589178	-0.00862435	0.00489848	0.998139	0.991413	1.00491
Replication
	method	nsnp	b	se	pval	lo_ci	up_ci	or	or_lci95	or_uci95
1	MR Egger	8	-0.0676311	0.0574698	0.283837	-0.180272	0.0450097	0.934605	0.835043	1.04604
2	Weighted median	8	-0.0320116	0.0435698	0.46251	-0.117408	0.0533852	0.968495	0.889222	1.05484
3	Inverse variance weighted	8	-0.0204271	0.0376156	0.587097	-0.0941537	0.0532996	0.97978	0.910143	1.05475
Meta
	method		b	se	pval	lo_ci	up_ci	or	or_lci95	or_uci95
1	MR Egger		-0.0061	0.0083	0.4611	-0.0225	0.0102	0.993919	0.977751	1.01025
2	Weighted median		-0.0027	0.0041	0.5156	-0.0107	0.0054	0.997304	0.989357	1.00541
3	Inverse variance weighted		-0.0005	0.0051	0.9186	-0.0106	0.0095	0.9995	0.989456	1.00954

## Sheet: Vitamin D-ulcer
The detailed results of these three MR methods between Vitamin D and ulcer
Discovery
	method	nsnp	b	se	pval	lo_ci	up_ci	or	or_lci95	or_uci95
1	MR Egger	97	-0.00334583	0.00401622	0.40689	-0.0112176	0.00452597	0.99666	0.988845	1.00454
2	Weighted median	97	-0.00825713	0.00379005	0.0293586	-0.0156856	-0.000828644	0.991777	0.984437	0.999172
3	Inverse variance weighted	97	-0.00587112	0.00275017	0.0327753	-0.0112615	-0.000480798	0.994146	0.988802	0.999519
Replication
	method	nsnp	b	se	pval	lo_ci	up_ci	or	or_lci95	or_uci95
1	MR Egger	93	-0.0353968	0.0499588	0.480433	-0.133316	0.0625223	0.965222	0.875188	1.06452
2	Weighted median	93	-0.0752862	0.0490699	0.124965	-0.171463	0.0208908	0.927478	0.842431	1.02111
3	Inverse variance weighted	93	0.00507441	0.0330844	0.878101	-0.0597711	0.0699199	1.00509	0.94198	1.07242
Meta
	method		b	se	pval	lo_ci	up_ci	or	or_lci95	or_uci95
1	MR Egger		-0.0036	0.004	0.375	-0.0144	0.0043	0.996406	0.988665	1.00431
2	Weighted median		-0.0086	0.0036	0.0166	-0.0157	-0.0016	0.991437	0.984423	0.998401
3	Inverse variance weighted		-0.0058	0.0027	0.0344	-0.0112	-0.0004	0.994217	0.988862	0.9996
