# Supplementary material for: Obesity, Lifestyle Habits and Nutrients in Relation to Oral Ulcers: A Comprehensive Mendelian Randomization Study
Source: Health Sci Rep. 2026 Jul 16;9(7):e72829. doi: 10.1002/hsr2.72829 (PMC13373697; doi:10.1002/hsr2.72829)
Supplement: Supplementary file 4 — Supporting File 4 [file HSR2-9-e72829-s005.xlsx]

## Sheet: Alcohol-ulcer(Discovery)
The outlier SNPs from MR-PRESSO test between alcohol and ulcer (Discovery)
SNP	effect_allele.exposure	other_allele.exposure	effect_allele.outcome	other_allele.outcome	beta.exposure	beta.outcome	eaf.exposure	eaf.outcome	remove	palindromic	ambiguous	pval.outcome	se.outcome	pval.exposure	se.exposure	F
rs153106	T	C	T	C	-0.0137	0.00158657	0.409	0.999405	FALSE	FALSE	FALSE	0.023	0.000638155	3.63e-12	0.00196	48.8572
rs2299409	G	A	G	A	-0.0104	0.00153522	0.493	0.99848	FALSE	FALSE	FALSE	0.017	0.000630907	4.8e-08	0.00192	29.3403
rs28732378	A	G	A	G	-0.0163	-0.00284049	0.729	0.996889	FALSE	FALSE	FALSE	6.7e-05	0.000715496	2.24e-14	0.00217	56.4229
rs6739804	T	C	T	C	-0.0129	0.00191496	0.66	0.994635	FALSE	FALSE	FALSE	0.011	0.000679132	4.72e-10	0.00208	38.4638
rs76640332	G	A	G	A	-0.0219	-0.00516354	0.204	0.993861	FALSE	FALSE	FALSE	1.2e-12	0.000756391	1.47e-18	0.0025	76.7376
rs9835772	A	T	A	T	0.0128	-0.00177376	0.235	0.002977	FALSE	TRUE	FALSE	0.015	0.000733346	3.9e-09	0.00223	32.9466

## Sheet: BMI-ulcer(Discovery)
The outlier SNPs from MR-PRESSO test between BMI and ulcer (Discovery)
SNP	effect_allele.exposure	other_allele.exposure	effect_allele.outcome	other_allele.outcome	beta.exposure	beta.outcome	eaf.exposure	eaf.outcome	remove	palindromic	ambiguous	pval.outcome	se.outcome	se.exposure	pval.exposure	F
rs147730268	G	T	G	T	-0.0350799	-0.00550946	0.087243	0.954347	FALSE	FALSE	FALSE	2.1e-06	0.00114107	0.00358357	1.3e-22	95.8263
rs2253310	C	G	C	G	0.0173213	0.00241817	0.626099	0.99712	FALSE	TRUE	FALSE	0.00026	0.000650452	0.00204115	2.1e-17	72.013
rs317656	T	A	T	A	-0.0144763	0.00231406	0.724452	0.997125	FALSE	TRUE	FALSE	0.00074	0.000704586	0.00221303	6.1e-11	42.7898
rs34517439	C	A	C	A	0.038848	-0.00299158	0.121787	0.971771	FALSE	FALSE	FALSE	0.00061	0.000973912	0.00304983	3.6e-37	162.251
rs60764613	G	T	G	T	0.02099	-0.00340802	0.144883	0.98586	FALSE	FALSE	FALSE	0.00041	0.000898809	0.00282688	1.1e-13	55.1328
rs73026725	C	A	C	A	-0.022318	0.00278298	0.153534	0.993851	FALSE	FALSE	FALSE	0.0015	0.000873985	0.00275052	4.9e-16	65.8387
rs9267671	G	A	G	A	0.026149	-0.00708128	0.060733	0.993829	FALSE	FALSE	FALSE	5.8e-08	0.00131813	0.00413587	2.6e-10	39.9739
rs12921986	A	G	A	G	0.0203327	-0.00335049	0.077984	NA	FALSE	FALSE	FALSE	0.003	0.00117794	0.0036983	3.8e-08	30.2264
rs13097918	T	A	T	A	0.0145561	-0.00202143	0.212315	0.004001	FALSE	TRUE	FALSE	0.0096	0.000770506	0.0024161	1.7e-09	36.2961
rs1229984	T	C	T	C	0.037357	0.0048449	0.972775	NA	FALSE	FALSE	FALSE	0.046	0.00191082	0.00599385	4.6e-10	38.8447
rs35697691	C	G	C	G	0.0230305	-0.00238526	0.089346	0.03202	FALSE	TRUE	FALSE	0.035	0.00111967	0.00352223	6.2e-11	42.7535
rs41279738	T	G	T	G	0.0684263	0.00489346	0.025988	0.988802	FALSE	FALSE	FALSE	0.016	0.00198704	0.0062225	4e-28	120.925
rs4722398	C	T	C	T	0.0186993	-0.00243658	0.136137	NA	FALSE	FALSE	FALSE	0.0056	0.000915814	0.00287545	7.9e-11	42.2901
rs78605811	A	C	A	C	-0.032737	-0.00269308	0.05405	0.96359	FALSE	FALSE	FALSE	0.044	0.00141852	0.00444673	1.8e-13	54.1996
rs11699828	G	A	G	A	-0.0335418	-0.00343781	0.035832	0.835094	FALSE	FALSE	FALSE	0.064	0.00185111	0.00582677	8.6e-09	33.1373
rs117342986	C	T	C	T	0.0365794	0.00344431	0.026415	0.907536	FALSE	FALSE	FALSE	0.075	0.00206005	0.00646781	1.6e-08	31.9859
rs78086698	T	C	T	C	0.0318357	0.00335982	0.039838	0.987366	FALSE	FALSE	FALSE	0.024	0.00161632	0.0050761	3.6e-10	39.334
rs9835772	A	T	A	T	0.0166289	-0.00177376	0.243646	0.002977	FALSE	TRUE	FALSE	0.015	0.000733346	0.00229878	4.7e-13	52.3278
rs17668356	C	G	C	G	-0.0230543	0.00197195	0.146029	0.002392	FALSE	TRUE	FALSE	0.014	0.000890934	0.00279318	1.5e-16	68.1249
rs10927006	T	C	T	C	-0.0168156	0.00241618	0.143704	0.993257	FALSE	FALSE	FALSE	0.009	0.000899076	0.00281467	2.3e-09	35.6919
rs62107261	T	C	T	C	-0.0911559	-0.0017522	0.048327	0.992935	FALSE	FALSE	FALSE	0.23	0.00147304	0.00460882	4.6e-87	391.192
rs56094641	A	G	A	G	0.0734967	0.00226633	0.404564	0.999622	FALSE	FALSE	FALSE	0.00083	0.000641376	0.00201412	1.6e-291	1331.57

## Sheet: Sleep duration-ulcer(Discovery)
The outlier SNPs from MR-PRESSO test between sleep duration and ulcer (Discovery)
SNP	effect_allele.exposure	other_allele.exposure	effect_allele.outcome	other_allele.outcome	beta.exposure	beta.outcome	eaf.exposure	eaf.outcome	remove	palindromic	ambiguous	pval.outcome	se.outcome	se.exposure	pval.exposure	F
rs13088093	T	G	T	G	-0.0162722	-0.00252979	0.663683	0.00015	FALSE	FALSE	FALSE	9.7e-05	0.000668672	0.00240235	7e-12	45.8796
rs34556183	A	G	A	G	0.0169228	0.00261197	0.719606	0.0002	FALSE	FALSE	FALSE	0.00027	0.000701425	0.00252323	2.3e-11	44.9812
rs7209792	C	T	C	T	0.0184074	0.00314623	0.801655	1.4e-06	FALSE	FALSE	FALSE	3.7e-07	0.000651845	0.00289468	1.7e-10	40.4375
rs9937053	G	A	G	A	0.0169348	0.00200441	0.576695	0.0016	FALSE	FALSE	FALSE	0.0027	0.000636896	0.00229041	1.2e-13	54.6681

## Sheet: LST-ulcer(Discovery)
The outlier SNPs from MR-PRESSO test between LST and ulcer (Discovery)
SNP	effect_allele.exposure	other_allele.exposure	effect_allele.outcome	other_allele.outcome	beta.exposure	beta.outcome	eaf.exposure	eaf.outcome	remove	palindromic	ambiguous	pval.outcome	se.outcome	se.exposure	pval.exposure	F
rs10765775	A	G	A	G	-0.0223	0.0022416	0.3915	0.011209	FALSE	FALSE	FALSE	0.00067	0.000648194	0.0039	9.8e-09	32.6949
rs11587591	A	G	A	G	0.0219	-0.00204129	0.7344	NA	FALSE	FALSE	FALSE	0.006	0.000711466	0.0039	2.23e-08	31.5325
rs1375561	T	C	T	C	0.0232	-0.00230656	0.6534	0.983449	FALSE	FALSE	FALSE	0.00068	0.000666311	0.0037	2.55e-10	39.3163
rs249960	A	G	A	G	0.0298	-0.00256103	0.8178	0.991582	FALSE	FALSE	FALSE	0.0013	0.000818012	0.005	2.43e-09	35.5216
rs3759344	A	G	A	G	0.0452	-0.00228667	0.1063	0.004755	FALSE	FALSE	FALSE	0.037	0.00102681	0.0062	4.26e-13	53.1488
rs4303732	T	C	T	C	0.0265	0.00187789	0.598	0.998401	FALSE	FALSE	FALSE	0.0054	0.00064233	0.0035	5.37e-14	57.3265
rs61813324	T	C	T	C	0.031	-0.00152043	0.1361	0.032643	FALSE	FALSE	FALSE	0.088	0.000932814	0.0057	4.37e-08	29.5783
rs71658797	A	T	A	T	0.0373	0.00270173	0.1223	0.00946	FALSE	TRUE	FALSE	0.0021	0.000967837	0.0058	1.81e-10	41.3582

## Sheet: MVPA-ulcer(Discovery)
The outlier SNPs from MR-PRESSO test between MVPA and ulcer (Discovery)
SNP	effect_allele.exposure	other_allele.exposure	effect_allele.outcome	other_allele.outcome	beta.exposure	beta.outcome	eaf.exposure	eaf.outcome	remove	palindromic	ambiguous	pval.outcome	se.outcome	se.exposure	pval.exposure	F
rs13201721	T	C	T	C	0.0255	0.00139637	0.7364	0.979129	FALSE	FALSE	FALSE	0.054	0.000717006	0.004	1.83e-10	40.6406
rs336620	C	G	C	G	0.0243	0.000492295	0.3016	0.004048	FALSE	TRUE	FALSE	0.54	0.000686202	0.0044	4.05e-08	30.5005

## Sheet: Vitamin C-ulcer(Discovery)
The outlier SNPs from MR-PRESSO test between Vitamin C and ulcer (Discovery)
SNP	effect_allele.exposure	other_allele.exposure	effect_allele.outcome	other_allele.outcome	beta.exposure	beta.outcome	eaf.exposure	eaf.outcome	remove	palindromic	ambiguous	pval.outcome	se.outcome	se.exposure	pval.exposure	F
rs10051765	T	C	T	C	-0.039	0.00191043	0.6585	0.996339	FALSE	FALSE	FALSE	0.0043	0.000667933	0.0066	3.64e-09	34.9174
rs117885456	A	G	A	G	0.0781	0.00243377	0.0865	0.047379	FALSE	FALSE	FALSE	0.029	0.00112305	0.0116	1.7e-11	45.33
rs174547	T	C	T	C	-0.0364	-0.00191535	0.6721	NA	FALSE	FALSE	FALSE	0.0039	0.000662583	0.0066	3.84e-08	30.4169

## Sheet: Vitamin D-ulcer(Discovery)
The outlier SNPs from MR-PRESSO test between Vitamin D and ulcer (Discovery)
SNP	effect_allele.exposure	other_allele.exposure	effect_allele.outcome	other_allele.outcome	beta.exposure	beta.outcome	eaf.exposure	eaf.outcome	remove	palindromic	ambiguous	pval.outcome	se.outcome	se.exposure	pval.exposure	F
rs10454087	C	T	C	T	0.0135306	0.00237641	0.715178	0.999677	FALSE	FALSE	FALSE	0.00088	0.000697526	0.00220667	8.7e-10	37.5975
rs6782190	G	A	G	A	0.0172156	-0.00262195	0.352488	0.999114	FALSE	FALSE	FALSE	5.2e-05	0.000658371	0.00208415	1.45e-16	68.2317
rs4616820	C	T	C	T	0.012286	0.00148848	0.535046	0.989477	FALSE	FALSE	FALSE	0.017	0.000634384	0.00201755	1.13e-09	37.0828
rs13284054	T	C	T	C	-0.0175688	-0.00192312	0.882273	0.956885	FALSE	FALSE	FALSE	0.039	0.000973934	0.00313411	2.07e-08	31.4236
rs72834856	T	G	T	G	0.0249871	0.00260806	0.927936	0.990555	FALSE	FALSE	FALSE	0.021	0.00121485	0.00385103	8.67e-11	42.0996
rs6003465	T	C	T	C	0.0119615	0.00109023	0.668006	0.993723	FALSE	FALSE	FALSE	0.15	0.000669228	0.00212333	1.77e-08	31.7348
rs139861017	C	G	C	G	-0.0428822	-0.00390056	0.983227	0.995826	FALSE	TRUE	FALSE	0.15	0.00245017	0.00774142	3.04e-08	30.6841
rs57459725	C	G	C	G	0.0176145	0.00157557	0.8671	0.994683	FALSE	TRUE	FALSE	0.079	0.000926921	0.00294133	2.12e-09	35.8635
rs113529602	T	C	T	C	0.0118157	0.00100482	0.690846	0.997333	FALSE	FALSE	FALSE	0.18	0.000680715	0.00215476	4.17e-08	30.0691

## Sheet: Alcohol-ulcer(Replication)
The outlier SNPs from MR-PRESSO test between alcohol and ulcer (Replication)
SNP	effect_allele.exposure	other_allele.exposure	effect_allele.outcome	other_allele.outcome	beta.exposure	beta.outcome	eaf.exposure	eaf.outcome	remove	palindromic	ambiguous	pval.outcome	se.outcome	pval.exposure	se.exposure	F
rs153106	T	C	T	C	-0.0137	0.017173	0.409	0.583006	FALSE	FALSE	FALSE	0.014	0.00695835	3.63e-12	0.00196	48.3
rs2299409	G	A	G	A	-0.0104	0.0166554	0.493	0.460803	FALSE	FALSE	FALSE	0.015	0.00687923	4.8e-08	0.00192	29.8
rs28732378	A	G	A	G	-0.0163	-0.0309002	0.729	0.263064	FALSE	FALSE	FALSE	7.5e-05	0.00780175	2.24e-14	0.00217	58.3
rs6739804	T	C	T	C	-0.0129	0.0207117	0.66	0.312835	FALSE	FALSE	FALSE	0.0052	0.00740533	4.72e-10	0.00208	38.8
rs76640332	G	A	G	A	-0.0219	-0.056264	0.204	0.775857	FALSE	FALSE	FALSE	9e-12	0.0082477	1.47e-18	0.0025	77.3
rs9835772	A	T	A	T	0.0128	-0.0192576	0.235	0.243644	FALSE	TRUE	FALSE	0.016	0.00799621	3.9e-09	0.00223	34.7

## Sheet: BMI-ulcer(Replication)
The outlier SNPs from MR-PRESSO test between BMI and ulcer (Replication)
SNP	effect_allele.exposure	other_allele.exposure	effect_allele.outcome	other_allele.outcome	beta.exposure	beta.outcome	eaf.exposure	eaf.outcome	remove	palindromic	ambiguous	pval.outcome	se.outcome	se.exposure	pval.exposure	F
rs12921986	A	G	A	G	0.0203327	-0.0366328	0.077984	0.922039	FALSE	FALSE	FALSE	0.0043	0.012844	0.0036983	3.8e-08	30.2264
rs147730268	G	T	G	T	-0.0350799	-0.0600478	0.087243	0.912789	FALSE	FALSE	FALSE	1.4e-06	0.0124424	0.00358357	1.3e-22	95.8263
rs2253310	C	G	C	G	0.0173213	-0.026544	0.626099	0.626073	FALSE	TRUE	FALSE	0.00018	0.00709232	0.00204115	2.1e-17	72.013
rs34517439	C	A	C	A	0.038848	-0.0328432	0.121787	0.878179	FALSE	FALSE	FALSE	0.002	0.0106191	0.00304983	3.6e-37	162.251
rs60764613	G	T	G	T	0.02099	-0.0371489	0.144883	0.855038	FALSE	FALSE	FALSE	0.00015	0.00980051	0.00282688	1.1e-13	55.1328
rs73026725	C	A	C	A	-0.022318	0.0305381	0.153534	0.846441	FALSE	FALSE	FALSE	0.0014	0.00952976	0.00275052	4.9e-16	65.8387
rs9267671	G	A	G	A	0.026149	-0.0769964	0.060733	0.939281	FALSE	FALSE	FALSE	8.5e-08	0.0143727	0.00413587	2.6e-10	39.9739
rs11699828	G	A	G	A	-0.0335418	-0.0378416	0.035832	0.964153	FALSE	FALSE	FALSE	0.061	0.0201838	0.00582677	8.6e-09	33.1373
rs317656	T	A	T	A	-0.0144763	-0.0250541	0.724452	0.724435	FALSE	TRUE	FALSE	0.0011	0.00768263	0.00221303	6.1e-11	42.7898
rs539515	A	C	A	C	0.0495291	0.0291002	0.204942	0.795101	FALSE	FALSE	FALSE	0.00062	0.00850667	0.0024426	2e-91	411.165
rs55714539	A	C	A	C	0.0175719	0.0226493	0.343587	0.656434	FALSE	FALSE	FALSE	0.0019	0.00727769	0.00210043	6e-17	69.9876
rs41279738	T	G	T	G	0.0684263	0.0538898	0.025988	0.974005	FALSE	FALSE	FALSE	0.013	0.021666	0.0062225	4e-28	120.925
rs56094641	A	G	A	G	0.0734967	0.0247999	0.404564	0.59536	FALSE	FALSE	FALSE	0.00039	0.00699348	0.00201412	1.6e-291	1331.57
rs1229984	T	C	T	C	0.037357	0.0524542	0.972775	0.0272096	FALSE	FALSE	FALSE	0.012	0.020835	0.00599385	4.6e-10	38.8447
rs10927006	T	C	T	C	-0.0168156	0.026193	0.143704	0.85636	FALSE	FALSE	FALSE	0.0075	0.00980368	0.00281467	2.3e-09	35.6919
rs4722398	C	T	C	T	0.0186993	-0.0266647	0.136137	0.863892	FALSE	FALSE	FALSE	0.0076	0.00998588	0.00287545	7.9e-11	42.2901
rs62107261	T	C	T	C	-0.0911559	-0.0191036	0.048327	0.951687	FALSE	FALSE	FALSE	0.23	0.0160615	0.00460882	4.6e-87	391.192
rs35697691	C	G	C	G	0.0230305	-0.0258854	0.089346	0.089349	FALSE	TRUE	FALSE	0.034	0.0122085	0.00352223	6.2e-11	42.7535

## Sheet: Sleep-ulcer(Replication)
The outlier SNPs from MR-PRESSO test between sleep and ulcer (Replication)
SNP	effect_allele.exposure	other_allele.exposure	effect_allele.outcome	other_allele.outcome	beta.exposure	beta.outcome	eaf.exposure	eaf.outcome	remove	palindromic	ambiguous	pval.outcome	se.outcome	se.exposure	pval.exposure	F
rs13088093	T	G	T	G	-0.0162722	-0.0276153	0.663683	0.664033	FALSE	FALSE	FALSE	0.00015	0.00729104	0.00240235	7e-12	45.8796
rs174560	T	C	T	C	-0.0135751	-0.0196164	0.685785	0.686874	FALSE	FALSE	FALSE	0.008	0.00739747	0.00243675	2.8e-08	31.0359
rs34556183	A	G	A	G	0.0169228	0.0285021	0.719606	0.72012	FALSE	FALSE	FALSE	0.00019	0.00764827	0.00252323	2.3e-11	44.9812
rs4592416	A	G	A	G	-0.0146828	-0.0188308	0.535593	0.538042	FALSE	FALSE	FALSE	0.0062	0.00688631	0.0022701	9.3e-11	41.8338
rs4841498	C	T	C	T	0.0139954	-0.0195431	0.48696	0.48629	FALSE	FALSE	FALSE	0.0045	0.00688188	0.00226922	1.2e-09	38.038
rs56372231	C	T	C	T	-0.0169439	0.0244378	0.665907	0.667468	FALSE	FALSE	FALSE	0.0008	0.00728865	0.00239981	2.2e-12	49.8509
rs915416	C	G	C	G	0.0192587	-0.0211539	0.289947	0.291019	FALSE	TRUE	FALSE	0.0051	0.00755906	0.00249452	9.9e-15	59.6046
rs9937053	G	A	G	A	0.0169348	0.0218962	0.576695	0.575651	FALSE	FALSE	FALSE	0.0016	0.00694465	0.00229041	1.2e-13	54.6681
rs62120041	T	C	T	C	0.0261113	0.0221738	0.933902	0.933903	FALSE	FALSE	FALSE	0.11	0.0138924	0.00457497	9.6e-09	32.5747

[truncated: 4 more sheets: LST-ulcer(Replication), MVPA-ulcer(Replication), Vitamin C-ulcer(Replication), Vitamin D-ulcer(Replication)]
