# Supplementary material for: Obesity, Lifestyle Habits and Nutrients in Relation to Oral Ulcers: A Comprehensive Mendelian Randomization Study
Source: Health Sci Rep. 2026 Jul 16;9(7):e72829. doi: 10.1002/hsr2.72829 (PMC13373697; doi:10.1002/hsr2.72829)
Supplement: Supplementary file 5 — Supporting File 5 [file HSR2-9-e72829-s006.xlsx]

## Sheet: Alcohol-ulcer
Detailed data of MVMR between alcohol and ulcer
	Methods	b	se	pval	lo_ci	up_ci	or	or_lci95	or_uci95
Unadjusted	MR Egger	0.0279926	0.0107789	0.0146177	0.00686598	0.0491192	1.02839	1.00689	1.05035
	Weighted median	0.0231939	0.00864292	0.00728392	0.00625382	0.0401341	1.02347	1.00627	1.04095
	Inverse variance weighted	0.0247564	0.00712901	0.000515392	0.0107835	0.0387293	1.02507	1.01084	1.03949
Adjusted for BMI	MR Egger	0.02769	0.00818	0.00071	0.01166	0.0437	1.02808	1.01173	1.04467
	Weighted median	0.00448	0.01061	0.673	-0.01632	0.0253	1.00449	0.983812	1.02562
	Inverse variance weighted	0.01906	0.007	0.005231	0.00568	0.0324	1.01924	1.0057	1.03293
Adjusted for smoking	MR Egger	0.03015	0.00672	7.13e-06	0.017	0.04332	1.03061	1.01715	1.04427
	Weighted median	0.0314	0.01067	0.00322	0.0105	0.052324	1.0319	1.01056	1.05372
	Inverse variance weighted	0.03036	0.00663	4.66e-06	0.0174	0.04336	1.03083	1.01755	1.04431
Adjusted for T2DM	MR Egger	0.03062	0.01084	0.00473	0.00937	0.05187	1.03109	1.00941	1.05324
	Weighted median	0.02581	0.01028	0.0121	0.00565	0.04596	1.02615	1.00567	1.04703
	Inverse variance weighted	0.030392	0.01068	0.00445	0.00945	0.05133	1.03086	1.00949	1.05267
Adjusted for all	MR Egger	0.018372	0.00682	0.00704	0.00501	0.03173	1.01854	1.00502	1.03224
	Weighted median	0.008367	0.01371	0.5416	-0.018502	0.03524	1.0084	0.981668	1.03587
	Inverse variance weighted	0.018218	0.00683	0.007605	0.00484	0.0316	1.01838	1.00485	1.0321

## Sheet: Smoking-ulcer
Detailed data of MVMR between smoking and ulcer
	Methods	b	se	pval	lo_ci	up_ci	or	or_lci95	or_uci95
Unadjusted	MR Egger	-0.017953	0.0152913	0.254876	-0.047924	0.012018	0.953206	0.953206	1.01209
	Weighted median	-0.0111738	0.00899013	0.213906	-0.0287944	0.00644686	0.971616	0.971616	1.00647
	Inverse variance weighted	0.000607859	0.00668912	0.927594	-0.0125028	0.0137185	0.987575	0.987575	1.01381
Adjusted for alcohol	MR Egger	-0.00908	0.00656	0.167	-0.0219	0.00378	0.978338	0.978338	1.00379
	Weighted median	-0.0128	0.00639	0.0454	-0.0253	-0.000262	0.975017	0.975017	0.999738
	Inverse variance weighted	-0.00763	0.00503	0.13	-0.0175	0.00224	0.982652	0.982652	1.00224
Adjusted for BMI	MR Egger	-0.00568	0.0064	0.3748	-0.01822	0.00686	0.981945	0.981945	1.00688
	Weighted median	-0.01374	0.01006	0.172	-0.03345	0.00597	0.967103	0.967103	1.00599
	Inverse variance weighted	-0.00654	0.00636	0.30399	-0.019	0.00593	0.981179	0.981179	1.00595
Adjusted for T2DM	MR Egger	-0.004809	0.00557	0.388	-0.01572	0.0061	0.984403	0.984403	1.00612
	Weighted median	-0.01261	0.00662	0.0569	-0.02559	0.000371	0.974735	0.974735	1.00037
	Inverse variance weighted	-0.00641	0.00561	0.253	-0.01741	0.00459	0.982741	0.982741	1.0046
Adjusted for all	MR Egger	-0.00774	0.00673	0.25042	-0.02094	0.00546	0.979278	0.979278	1.00547
	Weighted median	-0.014727	0.01033	0.154	-0.034974	0.00552	0.965631	0.965631	1.00554
	Inverse variance weighted	-0.006553	0.00672	0.203188	-0.02173	0.00462	0.978504	0.978504	1.00463

## Sheet: BMI-ulcer
Detailed data of MVMR between BMI and ulcer
	Methods	b	se	pval	lo_ci	up_ci	or	or_lci95	or_uci95
Unadjusted	MR Egger	0.0149862	0.00722749	0.0387448	0.000820344	0.0291521	1.0151	1.00082	1.02958
	Weighted median	0.00318017	0.00327465	0.331475	-0.00323814	0.00959847	1.00319	0.996767	1.00964
	Inverse variance weighted	0.00697216	0.00226171	0.00205137	0.00253921	0.0114051	1.007	1.00254	1.01147
Adjusted for alcohol	MR Egger	0.00784	0.00235	0.000841	0.00324	0.0124	1.00787	1.00325	1.01248
	Weighted median	0.00493	0.00309	0.111	-0.00112	0.011	1.00494	0.998881	1.01106
	Inverse variance weighted	0.00807	0.00235	0.000596	0.00346	0.0127	1.0081	1.00347	1.01278
Adjusted for smoking	MR Egger	0.00947	0.00261	0.000286	0.00435	0.0146	1.00951	1.00436	1.01471
	Weighted median	0.00474	0.00343	0.1665	-0.00198	0.01146	1.00475	0.998022	1.01153
	Inverse variance weighted	0.00898	0.00253	0.00038	0.00403	0.01393	1.00902	1.00404	1.01403
Adjusted for T2DM	MR Egger	0.00811	0.00219	0.00022	0.00381	0.012407	1.00814	1.00382	1.01248
	Weighted median	0.005345	0.00304	0.0784	-0.000606	0.0113	1.00536	0.999394	1.01136
	Inverse variance weighted	0.008115	0.00221	0.000233	0.00379	0.01244	1.00815	1.0038	1.01252
Adjusted for all	MR Egger	0.019334	0.00671	0.00394	0.00619	0.03248	1.01952	1.00621	1.03301
	Weighted median	0.008147	0.00386	0.0347	0.000587	0.01571	1.00818	1.00059	1.01583
	Inverse variance weighted	0.010308	0.0027	0.000135	0.00502	0.0156	1.01036	1.00503	1.01572

## Sheet: Sleep-ulcer
Detailed data of MVMR between sleep and ulcer
	Methods	b	se	pval	lo_ci	up_ci	or	or_lci95	or_uci95
Unadjusted	MR Egger	-0.0424103	0.02672	0.117552	-0.0947814	0.00996087	0.958476	0.909572	1.01001
	Weighted median	-0.0187354	0.00890783	0.0354434	-0.0361948	-0.0012761	0.981439	0.964452	0.998725
	Inverse variance weighted	-0.0190714	0.00723135	0.00835625	-0.0332449	-0.00489798	0.981109	0.967302	0.995114
Adjusted for alcohol	MR Egger	-0.0196	0.00732	0.00746	-0.03392	-0.00524	0.980591	0.966649	0.994774
	Weighted median	-0.0128	0.00877	0.14327	-0.03001	0.00435	0.987282	0.970436	1.00436
	Inverse variance weighted	-0.0198	0.00724	0.006237	-0.034	-0.00561	0.980395	0.966572	0.994406
Adjusted for BMI	MR Egger	-0.0218	0.00645	0.000709	-0.03447	-0.0092	0.978436	0.966117	0.990842
	Weighted median	-0.02019	0.0086	0.01888	-0.03705	-0.00334	0.980012	0.963628	0.996666
	Inverse variance weighted	-0.0222	0.00643	0.000561	-0.03481	-0.00959	0.978045	0.965789	0.990456
Adjusted for smoking	MR Egger	-0.01868	0.00692	0.00696	-0.0322	-0.00511	0.981493	0.968313	0.994903
	Weighted median	-0.0147	0.00896	0.1018	-0.0322	0.0029	0.985408	0.968313	1.0029
	Inverse variance weighted	-0.01871	0.00687	0.00649	-0.0322	-0.00524	0.981464	0.968313	0.994774
Adjusted for T2DM	MR Egger	-0.01993	0.00731	0.00639	-0.03425	-0.00561	0.980267	0.96633	0.994406
	Weighted median	-0.01589	0.0089	0.074	-0.03333	0.00154	0.984236	0.967219	1.00154
	Inverse variance weighted	-0.01993	0.00725	0.00599	-0.03414	-0.00572	0.980267	0.966436	0.994296
Adjusted for all	MR Egger	-0.023502	0.00653	0.000322	-0.03631	-0.0107	0.976772	0.964341	0.989357
	Weighted median	-0.017471	0.01138	0.1248	-0.03978	0.00484	0.982681	0.961001	1.00485
	Inverse variance weighted	-0.022963	0.00655	0.000458	-0.03581	-0.01012	0.977299	0.964824	0.989931

## Sheet: LST-ulcer
Detailed data of MVMR between LST and ulcer
	Methods	b	se	pval	lo_ci	up_ci	or	or_lci95	or_uci95
Unadjusted	MR Egger	-0.010418	0.0135301	0.443086	-0.0369369	0.0161009	0.989636	0.963737	1.01623
	Weighted median	2.62259e-05	0.00418045	0.994995	-0.00816746	0.00821992	1.00003	0.991866	1.00825
	Inverse variance weighted	0.00720603	0.0028991	0.012933	0.00152379	0.0128883	1.00723	1.00152	1.01297
Adjusted for alcohol	MR Egger	-0.00462	0.00399	0.247307	-0.0124	0.00321	0.995391	0.987677	1.00322
	Weighted median	0.00108	0.00461	0.8154	-0.00795	0.0101	1.00108	0.992082	1.01015
	Inverse variance weighted	-0.00507	0.004	0.205384	-0.0129	0.00277	0.994943	0.987183	1.00277
Adjusted for BMI	MR Egger	0.00249	0.003	0.4065	-0.0034	0.00838	1.00249	0.996606	1.00842
	Weighted median	0.00604	0.00406	0.137	-0.00191	0.014	1.00606	0.998092	1.0141
	Inverse variance weighted	0.00215	0.003	0.4738	-0.00374	0.00804	1.00215	0.996267	1.00807
Adjusted for smoking	MR Egger	-0.00582	0.00333	0.0803	-0.0123	0.000703	0.994197	0.987775	1.0007
	Weighted median	-0.00383	0.00459	0.4041	-0.0128	0.00517	0.996177	0.987282	1.00518
	Inverse variance weighted	-0.00502	0.00328	0.1259	-0.0115	0.00141	0.994993	0.988566	1.00141
Adjusted for T2DM	MR Egger	-0.002167	0.00373	0.561	-0.00947	0.00514	0.997835	0.990575	1.00515
	Weighted median	0.00252	0.00458	0.583	-0.00646	0.0115	1.00252	0.993561	1.01157
	Inverse variance weighted	-0.002303	0.00344	0.503	-0.00905	0.00444	0.9977	0.990991	1.00445
Adjusted for all	MR Egger	-0.000666	0.00341	0.84508	-0.00735	0.00602	0.999334	0.992677	1.00604
	Weighted median	0.00438	0.0062	0.48	-0.00778	0.01653	1.00439	0.99225	1.01667
	Inverse variance weighted	-0.000939	0.00341	0.78336	-0.00763	0.00575	0.999061	0.992399	1.00577

## Sheet: MVPA-ulcer
Detailed data of MVMR between MVPA and ulcer
	Methods	b	se	pval	lo_ci	up_ci	or	or_lci95	or_uci95
Unadjusted	MR Egger	-0.0452151	0.0353859	0.222112	-0.114571	0.0241413	0.955792	0.891748	1.02444
	Weighted median	-0.00862024	0.0102871	0.402052	-0.028783	0.0115426	0.991417	0.971627	1.01161
	Inverse variance weighted	-0.0267147	0.00838159	0.00143606	-0.0431426	-0.0102868	0.973639	0.957775	0.989766
Adjusted for alcohol	MR Egger	0.00448	0.0122	0.713	-0.01939	0.0284	1.00449	0.980797	1.02881
	Weighted median	-0.00157	0.0124	0.8994	-0.0259	0.0227	0.998431	0.974433	1.02296
	Inverse variance weighted	0.00503	0.0121	0.67651	-0.01859	0.0286	1.00504	0.981582	1.02901
Adjusted for BMI	MR Egger	-0.00115	0.00476	0.8096	-0.010482	0.00819	0.998851	0.989573	1.00822
	Weighted median	-0.00296	0.00643	0.645	-0.01555	0.00964	0.997044	0.98457	1.00969
	Inverse variance weighted	-0.00139	0.00475	0.7697	-0.01071	0.00792	0.998611	0.989347	1.00795
Adjusted for smoking	MR Egger	0.0154	0.0102	0.131	-0.00459	0.0354	1.01552	0.995421	1.03603
	Weighted median	-0.00399	0.01337	0.7652	-0.00399	0.01337	0.996018	0.996018	1.01346
	Inverse variance weighted	0.01626	0.00982	0.0979	-0.00299	0.03551	1.01639	0.997014	1.03615
Adjusted for T2DM	MR Egger	0.02164	0.01296	0.0435	0.000767	0.05156	1.02188	1.00077	1.05291
	Weighted median	-0.000498	0.01399	0.972	-0.02792	0.02692	0.999502	0.972466	1.02729
	Inverse variance weighted	0.024576	0.0125	0.0493	7.66e-05	0.04908	1.02488	1.00008	1.0503
Adjusted for all	MR Egger	-0.005824	0.00516	0.259185	-0.01594	0.00429	0.994193	0.984186	1.0043
	Weighted median	-0.006378	0.00898	0.477	-0.02397	0.0112	0.993642	0.976315	1.01126
	Inverse variance weighted	-0.005072	0.00516	0.325477	-0.01518	0.00504	0.994941	0.984935	1.00505

## Sheet: Vitamin C-ulcer
Detailed data of MVMR between Vitamin C and ulcer
	Methods	b	se	pval	lo_ci	up_ci	or	or_lci95	or_uci95
Unadjusted	MR Egger	-0.00613551	0.00527047	0.288564	-0.0164656	0.00419462	0.993883	0.983669	1.0042
	Weighted median	-0.00287586	0.00436406	0.509905	-0.0114294	0.00567771	0.997128	0.988636	1.00569
	Inverse variance weighted	-0.00186294	0.0034497	0.589178	-0.00862435	0.00489848	0.998139	0.991413	1.00491
Adjusted for alcohol	MR Egger	0.00438	0.00584	0.454	-0.00708	0.0158	1.00439	0.992945	1.01593
	Weighted median	-0.00051	0.00561	0.9276	-0.01151	0.0105	0.99949	0.988556	1.01056
	Inverse variance weighted	0.00462	0.00578	0.42433	-0.00671	0.016	1.00463	0.993312	1.01613
Adjusted for BMI	MR Egger	-0.00912	0.00382	0.01707	-0.01661	-0.00163	0.990921	0.983527	0.998371
	Weighted median	-0.01268	0.00465	0.00634	-0.0218	-0.00358	0.9874	0.978436	0.996426
	Inverse variance weighted	-0.00916	0.00383	0.016732	-0.01666	-0.00166	0.990882	0.983478	0.998341
Adjusted for smoking	MR Egger	0.000319	0.00356	0.9286	-0.00666	0.0073	1.00032	0.993362	1.00733
	Weighted median	-0.00358	0.00564	0.5259	-0.0146	0.00748	0.996426	0.985506	1.00751
	Inverse variance weighted	0.000523	0.00356	0.883	-0.00645	0.0075	1.00052	0.993571	1.00753
Adjusted for T2DM	MR Egger	-0.000169	0.00433	0.969	-0.00866	0.00832	0.999831	0.991377	1.00835
	Weighted median	-0.00228	0.00579	0.693	-0.01363	0.00906	0.997723	0.986462	1.0091
	Inverse variance weighted	-0.00059	0.00409	0.885	-0.00861	0.00743	0.99941	0.991427	1.00746
Adjusted for all	MR Egger	-0.007036	0.00384	0.066997	-0.01456	0.000493	0.992989	0.985545	1.00049
	Weighted median	-0.00931	0.00579	0.0108	-0.02065	0.002023	0.990733	0.979562	1.00203
	Inverse variance weighted	-0.00692	0.00385	0.072425	-0.01448	0.00063	0.993104	0.985624	1.00063

## Sheet: Vitamin D-ulcer
Detailed data of MVMR between Vitamin D and ulcer
	Methods	b	se	pval	lo_ci	up_ci	or	or_lci95	or_uci95
Unadjusted	MR Egger	-0.00334583	0.00401622	0.40689	-0.0112176	0.00452597	0.99666	0.988845	1.00454
	Weighted median	-0.00825713	0.00379005	0.0293586	-0.0156856	-0.000828644	0.991777	0.984437	0.999172
	Inverse variance weighted	-0.00587112	0.00275017	0.0327753	-0.0112615	-0.000480798	0.994146	0.988802	0.999519
Adjusted for alcohol	MR Egger	-0.00227	0.00378	0.549119	-0.00968	0.00515	0.997733	0.990367	1.00516
	Weighted median	-0.00726	0.00431	0.0923	-0.0157	0.00119	0.992766	0.984423	1.00119
	Inverse variance weighted	-0.00194	0.00375	0.605	-0.0093	0.00542	0.998062	0.990743	1.00543
Adjusted for BMI	MR Egger	-0.00585	0.00582	0.315	-0.01726	0.00556	0.994167	0.982888	1.00558
	Weighted median	-0.00754	0.00818	0.356	-0.02358	0.00849	0.992488	0.976696	1.00853
	Inverse variance weighted	-0.00592	0.00582	0.309357	-0.01733	0.00549	0.994097	0.982819	1.00551
Adjusted for smoking	MR Egger	-0.00141	0.00388	0.716	-0.00901	0.00619	0.998591	0.99103	1.00621
	Weighted median	-0.00184	0.00544	0.7353	-0.0125	0.00883	0.998162	0.987578	1.00887
	Inverse variance weighted	-0.00136	0.00379	0.72	-0.00879	0.00607	0.998641	0.991249	1.00609
Adjusted for T2DM	MR Egger	-0.001755	0.00304	0.564	-0.00771	0.0042	0.998247	0.99232	1.00421
	Weighted median	-0.00427	0.00422	0.312	-0.01255	0.00401	0.995739	0.987528	1.00402
	Inverse variance weighted	-0.001759	0.00301	0.559	-0.00766	0.00414	0.998243	0.992369	1.00415
Adjusted for all	MR Egger	-0.000383	0.00504	0.939	-0.01026	0.00949	0.999617	0.989792	1.00954
	Weighted median	-0.003226	0.00708	0.6487	-0.01711	0.01066	0.996779	0.983036	1.01072
	Inverse variance weighted	-0.000495	0.00504	0.922	-0.01038	0.00939	0.999505	0.989674	1.00943
